# Supplementary material for: Regioselective Syntheses of Bis(indazolyl)methane Isomers: Controlling Kinetics and Thermodynamics via Tunable Non-Innocent Amines
Source: ACS Omega. 2025 Nov 14;10(46):56240–54. doi: 10.1021/acsomega.5c08094 (PMC12658713; doi:10.1021/acsomega.5c08094)
Supplement: Supplementary file 2 [file ao5c08094_si_002.cif]

#=============================================================================80
# Data Global for compounds 1-Cl, 1-Br_a, 1-Br_b, 1-I, 2-Cl, 2-Br, 2-I, 3-Cl,
# 3-Br, 3-I, L1, L1, L3, and Ind-N2-Ac
#=============================================================================80
 
data_global

_publ_section_title                                     
;
 Regioselective one-pot syntheses of bis(indazolyl)methane isomers: 
 a breakthrough in tuneable isomer control via non-innocent amines
; 
#
# by Mar\'ia \'Alvarez-S\'anchez, Margarita G\'omez, Carina Santos Hurtado, 
# Jean Ngoun\'e, Eleuterio \'Alvarez, Agust\'in Galindo and Claudio Pettinari
# 
# 
# 
# 
# To be submitted to ACS Omega
# Manuscript number ...........
#=============================================================================80
#
# Person for contact
_publ_contact_author_name  'Dr. Eleuterio \'Alvarez'
_publ_contact_author_address
;
     Instituto de Investigaciones Qu\'imicas (IIQ), CSIC and Universidad de
     Sevilla. Avda Am\'erico Vespucio 49, 41092 Sevilla, Spain. 
;
_publ_contact_author_phone   '+34 954 489560 ext 446260'
_publ_contact_author_fax     '+34 954 460165'
_publ_contact_author_email        ealvarez@iiq.csic.es
#
#=============================================================================80
# Publication details

loop_
_publ_author_name
_publ_author_address


     'Mar\'ia \'Alvarez-S\'anchez' 
;
     Instituto de Investigaciones Qu\'imicas (IIQ), CSIC and Universidad de
     Sevilla. Avda Am\'erico Vespucio 49, 41092 Sevilla, Spain. 
;
     'Margarita G\'omez' 
;
     Instituto de Investigaciones Qu\'imicas (IIQ), CSIC and Universidad de
     Sevilla. Avda Am\'erico Vespucio 49, 41092 Sevilla, Spain. 
;
     'Carina Santos Hurtado'
;
     Instituto de Investigaciones Qu\'imicas (IIQ), CSIC and Universidad de
     Sevilla. Avda Am\'erico Vespucio 49, 41092 Sevilla, Spain. 
;
     'Jean Ngoun\'e'
;
     School of Pharmacy, and � School of Sciences and Technologies, University
     of Camerino, Via S. Agostino 1, 62032 Camerino MC, Italy. 
;   
     'Eleuterio \'Alvarez'
;
     Instituto de Investigaciones Qu\'imicas (IIQ), CSIC and Universidad de
     Sevilla. Avda Am\'erico Vespucio 49, 41092 Sevilla, Spain. 
;
     'Agust\'in Galindo'
;
     Departamento de Qu�mica Inorg�nica, University of Sevilla (US), Aptdo.
     1203, 41071 Sevilla, Spain.
;
     'Claudio Pettinari'
;
     School of Pharmacy, and � School of Sciences and Technologies, University
     of Camerino, Via S. Agostino 1, 62032 Camerino MC, Italy. 
; 


 _publ_requested_journal   'ACS Omega'
 _journal_name_full
;
  ACS Omega
;

 _journal_volume                '?'
 _journal_page_first            '?'
 _journal_page_last             '?'
 _journal_year                  '2025'


#=========================================================================
# Five crystal structures follow, separated/terminaed by #===END.
# The CIF has been tested by program checkCIF 
#=========================================================================


#=============================================================================80
# Data for compound 1-Cl (local labelling eaq0622x) 
#=============================================================================80 


data_1-Cl


_audit_creation_date               2025-02-05
_audit_creation_method
;
Olex2 1.5
(compiled 2024.01.12 svn.r2f8d729c for OlexSys, GUI svn.r6928)
;
_shelx_SHELXL_version_number       '2018/3'
_audit_contact_author_address      ?
_audit_contact_author_email        ?
_audit_contact_author_name         ''
_audit_contact_author_phone        ?
_publ_contact_author_id_orcid      ?
_publ_section_references
;
Bourhis, L.J., Dolomanov, O.V., Gildea, R.J., Howard, J.A.K., Puschmann, H.
 (2015). Acta Cryst. A71, 59-75.

Dolomanov, O.V., Bourhis, L.J., Gildea, R.J, Howard, J.A.K. & Puschmann, H.
 (2009), J. Appl. Cryst. 42, 339-341.

Sheldrick, G.M. (2015). Acta Cryst. C71, 3-8.
;
_chemical_name_common              ?
_chemical_name_systematic          ?
_chemical_formula_moiety           'C11 H12 N2, 2(Cl), H O'
_chemical_formula_sum              'C11 H13 Cl2 N2 O'
_chemical_formula_weight           260.13
_chemical_absolute_configuration   ?
_chemical_melting_point            ?
loop_
  _atom_type_symbol
  _atom_type_description
  _atom_type_scat_dispersion_real
  _atom_type_scat_dispersion_imag
  _atom_type_scat_source
 'C' 'C' 0.0033 0.0016 'International Tables Vol C Tables 4.2.6.8 and 6.1.1.4'
 'H' 'H' 0.0000 0.0000 'International Tables Vol C Tables 4.2.6.8 and 6.1.1.4'
 'Cl' 'Cl' 0.1484 0.1585 'International Tables Vol C Tables 4.2.6.8 and 6.1.1.4'
 'N' 'N' 0.0061 0.0033 'International Tables Vol C Tables 4.2.6.8 and 6.1.1.4'
 'O' 'O' 0.0106 0.0060 'International Tables Vol C Tables 4.2.6.8 and 6.1.1.4'

_shelx_space_group_comment
;
The symmetry employed for this shelxl refinement is uniquely defined
by the following loop, which should always be used as a source of
symmetry information in preference to the above space-group names.
They are only intended as comments.
;
_space_group_crystal_system        'orthorhombic'
_space_group_IT_number             43
_space_group_name_H-M_alt          'F d d 2'
_space_group_name_Hall             'F 2 -2d'
loop_
  _space_group_symop_operation_xyz
 'x, y, z'
 '-x, -y, z'
 'x+1/4, -y+1/4, z+1/4'
 '-x+1/4, y+1/4, z+1/4'
 'x, y+1/2, z+1/2'
 '-x, -y+1/2, z+1/2'
 'x+1/4, -y+3/4, z+3/4'
 '-x+1/4, y+3/4, z+3/4'
 'x+1/2, y, z+1/2'
 '-x+1/2, -y, z+1/2'
 'x+3/4, -y+1/4, z+3/4'
 '-x+3/4, y+1/4, z+3/4'
 'x+1/2, y+1/2, z'
 '-x+1/2, -y+1/2, z'
 'x+3/4, -y+3/4, z+1/4'
 '-x+3/4, y+3/4, z+1/4'

_cell_length_a                     16.3262(5)
_cell_length_b                     19.1747(6)
_cell_length_c                     7.8092(2)
_cell_angle_alpha                  90
_cell_angle_beta                   90
_cell_angle_gamma                  90
_cell_volume                       2444.67(12)
_cell_formula_units_Z              8
_cell_measurement_reflns_used      9892
_cell_measurement_temperature      192(2)
_cell_measurement_theta_max        30.52
_cell_measurement_theta_min        2.50
_shelx_estimated_absorpt_T_max     0.905
_shelx_estimated_absorpt_T_min     0.784
_exptl_absorpt_coefficient_mu      0.511
_exptl_absorpt_correction_T_max    0.7461
_exptl_absorpt_correction_T_min    0.6718
_exptl_absorpt_correction_type     multi-scan
_exptl_absorpt_process_details
;
SADABS-2016/2 (Bruker,2016) was used for absorption correction.
wR2(int) was 0.0998 before and 0.0457 after correction.
The Ratio of minimum to maximum transmission is 0.9004.
The \l/2 correction factor is Not present.
;
_exptl_absorpt_special_details     ?
_exptl_crystal_colour              colourless
_exptl_crystal_colour_primary      colourless
_exptl_crystal_density_diffrn      1.414
_exptl_crystal_density_meas        ?
_exptl_crystal_density_method      ?
_exptl_crystal_description         prism
_exptl_crystal_F_000               1080
_exptl_crystal_size_max            0.5
_exptl_crystal_size_mid            0.4
_exptl_crystal_size_min            0.2
_exptl_transmission_factor_max     ?
_exptl_transmission_factor_min     ?
_diffrn_reflns_av_R_equivalents    0.0223
_diffrn_reflns_av_unetI/netI       0.0181
_diffrn_reflns_Laue_measured_fraction_full  0.947
_diffrn_reflns_Laue_measured_fraction_max  0.969
_diffrn_reflns_limit_h_max         23
_diffrn_reflns_limit_h_min         -23
_diffrn_reflns_limit_k_max         27
_diffrn_reflns_limit_k_min         -27
_diffrn_reflns_limit_l_max         10
_diffrn_reflns_limit_l_min         -11
_diffrn_reflns_number              14812
_diffrn_reflns_point_group_measured_fraction_full  0.944
_diffrn_reflns_point_group_measured_fraction_max  0.950
_diffrn_reflns_theta_full          25.000
_diffrn_reflns_theta_max           30.516
_diffrn_reflns_theta_min           3.081
_diffrn_ambient_temperature        192.00
_diffrn_detector                   'PHOTON II area detector'
_diffrn_detector_area_resol_mean   7.37
_diffrn_detector_type              'CPAD area detector'
_diffrn_measured_fraction_theta_full  0.947
_diffrn_measured_fraction_theta_max  0.969
_diffrn_measurement_device         'three-circle diffractometer'
_diffrn_measurement_device_type    'Bruker D8 QUEST ECO microsource'
_diffrn_measurement_method         'phi and omega scans with narrow frames'
_diffrn_radiation_monochromator    'mirror optics'
_diffrn_radiation_probe            x-ray
_diffrn_radiation_type             MoK\a
_diffrn_radiation_wavelength       0.71073
_diffrn_source                     'I\mS microfocus'
_diffrn_source_current             1.4
_diffrn_source_power               0.07
_diffrn_source_type                'Incoatec I\ms'
_diffrn_source_voltage             50.0
_diffrn_standards_number           0
_reflns_Friedel_coverage           0.840
_reflns_Friedel_fraction_full      0.942
_reflns_Friedel_fraction_max       0.928
_reflns_number_gt                  1759
_reflns_number_total               1777
_reflns_special_details
;
 Reflections were merged by SHELXL according to the crystal
 class for the calculation of statistics and refinement.
 
 _reflns_Friedel_fraction is defined as the number of unique
 Friedel pairs measured divided by the number that would be
 possible theoretically, ignoring centric projections and
 systematic absences.
;
_reflns_threshold_expression       'I > 2\s(I)'
_computing_cell_refinement         'SAINT V8.40B (?, 2016)'
_computing_data_collection         'Bruker APEX2'
_computing_data_reduction          'SAINT V8.40B (?, 2016)'
_computing_molecular_graphics      'Olex2 1.5 (Dolomanov et al., 2009)'
_computing_publication_material    'Olex2 1.5 (Dolomanov et al., 2009)'
_computing_structure_refinement    'SHELXL 2018/3 (Sheldrick, 2015)'
_computing_structure_solution      'olex2.solve 1.5 (Bourhis et al., 2015)'
_refine_diff_density_max           0.205
_refine_diff_density_min           -0.152
_refine_diff_density_rms           0.036
_refine_ls_abs_structure_details
;
 Flack x determined using 791 quotients [(I+)-(I-)]/[(I+)+(I-)]
 (Parsons, Flack and Wagner, Acta Cryst. B69 (2013) 249-259).
;
_refine_ls_abs_structure_Flack     -0.009(12)
_refine_ls_extinction_coef         0.0093(15)
_refine_ls_extinction_expression  
 'Fc^*^=kFc[1+0.001xFc^2^\l^3^/sin(2\q)]^-1/4^'
_refine_ls_extinction_method       'SHELXL-2018/3 (Sheldrick 2018)'
_refine_ls_goodness_of_fit_ref     1.119
_refine_ls_hydrogen_treatment      constr
_refine_ls_matrix_type             full
_refine_ls_number_parameters       78
_refine_ls_number_reflns           1777
_refine_ls_number_restraints       1
_refine_ls_R_factor_all            0.0186
_refine_ls_R_factor_gt             0.0184
_refine_ls_restrained_S_all        1.118
_refine_ls_shift/su_max            0.000
_refine_ls_shift/su_mean           0.000
_refine_ls_structure_factor_coef   Fsqd
_refine_ls_weighting_details      
 'w=1/[\s^2^(Fo^2^)+(0.0287P)^2^+1.1182P] where P=(Fo^2^+2Fc^2^)/3'
_refine_ls_weighting_scheme        calc
_refine_ls_wR_factor_gt            0.0528
_refine_ls_wR_factor_ref           0.0531
_refine_special_details            ?
_olex2_refinement_description
;
1. Fixed Uiso
 At 1.2 times of:
  All C(H) groups, All C(H,H) groups
 At 1.5 times of:
  All O(H) groups
2. Others
 Fixed Sof: H1A(0.5) H6A(0.5) H6B(0.5)
3.a Free rotating group:
 O1(H1A)
3.b Secondary CH2 refined with riding coordinates:
 C6(H6A,H6B)
3.c Aromatic/amide H refined with riding coordinates:
 C1(H1), C2(H2), C3(H3), C4(H4), C5(H5)
;
_atom_sites_solution_hydrogens     mixed
_atom_sites_solution_primary       iterative
_atom_sites_solution_secondary     ?
loop_
  _atom_site_label
  _atom_site_type_symbol
  _atom_site_fract_x
  _atom_site_fract_y
  _atom_site_fract_z
  _atom_site_U_iso_or_equiv
  _atom_site_adp_type
  _atom_site_occupancy
  _atom_site_site_symmetry_order
  _atom_site_calc_flag
  _atom_site_refinement_flags_posn
  _atom_site_refinement_flags_adp
  _atom_site_refinement_flags_occupancy
  _atom_site_disorder_assembly
  _atom_site_disorder_group
 Cl1 Cl 0.37462(2) 0.42229(2) 0.13463(4) 0.02473(12) Uani 1 1 d . . . . .
 O1 O 0.500000 0.500000 0.3886(2) 0.0315(3) Uani 1 2 d GS T P . .
 H1A H 0.468352 0.479560 0.314281 0.047 Uiso 0.5 1 d G U P . .
 N1 N 0.56336(7) 0.53239(6) 0.75051(14) 0.0212(2) Uani 1 1 d . . . . .
 C1 C 0.55090(8) 0.59708(7) 0.68855(18) 0.0241(3) Uani 1 1 d . . . . .
 H1 H 0.501181 0.620819 0.712977 0.029 Uiso 1 1 calc R U . . .
 C2 C 0.60968(8) 0.62880(7) 0.5904(2) 0.0266(3) Uani 1 1 d . . . . .
 H2 H 0.601083 0.674523 0.547145 0.032 Uiso 1 1 calc R U . . .
 C3 C 0.68195(8) 0.59342(8) 0.55488(19) 0.0275(3) Uani 1 1 d . . . . .
 H3 H 0.723016 0.614424 0.485828 0.033 Uiso 1 1 calc R U . . .
 C4 C 0.69343(8) 0.52724(7) 0.6212(2) 0.0304(3) Uani 1 1 d . . . . .
 H4 H 0.742812 0.502650 0.598946 0.037 Uiso 1 1 calc R U . . .
 C5 C 0.63318(9) 0.49721(8) 0.7193(2) 0.0275(3) Uani 1 1 d . . . . .
 H5 H 0.640747 0.451758 0.765105 0.033 Uiso 1 1 calc R U . . .
 C6 C 0.500000 0.500000 0.8582(3) 0.0301(4) Uani 1 2 d S T P . .
 H6A H 0.474729 0.535842 0.932570 0.036 Uiso 0.5 1 calc R U P . .
 H6B H 0.525272 0.464157 0.932566 0.036 Uiso 0.5 1 calc R U P . .

loop_
  _atom_site_aniso_label
  _atom_site_aniso_U_11
  _atom_site_aniso_U_22
  _atom_site_aniso_U_33
  _atom_site_aniso_U_23
  _atom_site_aniso_U_13
  _atom_site_aniso_U_12
 Cl1 0.02083(15) 0.02873(16) 0.02463(16) -0.00124(11) -0.00157(10) -0.00192(9)
 O1 0.0339(7) 0.0315(7) 0.0291(7) 0.000 0.000 -0.0062(5)
 N1 0.0200(5) 0.0248(5) 0.0187(5) -0.0014(4) -0.0001(3) -0.0057(4)
 C1 0.0191(5) 0.0238(5) 0.0293(6) -0.0026(5) 0.0015(5) -0.0006(4)
 C2 0.0243(5) 0.0240(6) 0.0316(7) 0.0012(5) 0.0011(5) -0.0033(4)
 C3 0.0218(6) 0.0324(6) 0.0283(7) -0.0048(5) 0.0046(5) -0.0077(5)
 C4 0.0188(5) 0.0304(6) 0.0421(8) -0.0086(6) 0.0019(6) 0.0008(4)
 C5 0.0239(6) 0.0234(6) 0.0353(8) -0.0002(5) -0.0066(5) -0.0012(4)
 C6 0.0293(9) 0.0422(10) 0.0187(8) 0.000 0.000 -0.0175(8)

_geom_special_details
;
 All esds (except the esd in the dihedral angle between two l.s. planes)
 are estimated using the full covariance matrix.  The cell esds are taken
 into account individually in the estimation of esds in distances, angles
 and torsion angles; correlations between esds in cell parameters are only
 used when they are defined by crystal symmetry.  An approximate (isotropic)
 treatment of cell esds is used for estimating esds involving l.s. planes.
;
loop_
  _geom_bond_atom_site_label_1
  _geom_bond_atom_site_label_2
  _geom_bond_distance
  _geom_bond_site_symmetry_2
  _geom_bond_publ_flag
 O1 H1A 0.8702 . ?
 O1 H1A 0.87(5) 2_665 ?
 N1 C1 1.3470(18) . ?
 N1 C5 1.3468(18) . ?
 N1 C6 1.4705(15) . ?
 C1 H1 0.9500 . ?
 C1 C2 1.3703(19) . ?
 C2 H2 0.9500 . ?
 C2 C3 1.389(2) . ?
 C3 H3 0.9500 . ?
 C3 C4 1.383(2) . ?
 C4 H4 0.9500 . ?
 C4 C5 1.373(2) . ?
 C5 H5 0.9500 . ?
 C6 H6A 0.9900 . ?
 C6 H6B 0.9900 . ?

loop_
  _geom_angle_atom_site_label_1
  _geom_angle_atom_site_label_2
  _geom_angle_atom_site_label_3
  _geom_angle
  _geom_angle_site_symmetry_1
  _geom_angle_site_symmetry_3
  _geom_angle_publ_flag
 H1A O1 H1A 96.4 . 2_665 ?
 C1 N1 C6 119.22(10) . . ?
 C5 N1 C1 121.60(12) . . ?
 C5 N1 C6 119.16(11) . . ?
 N1 C1 H1 119.9 . . ?
 N1 C1 C2 120.26(12) . . ?
 C2 C1 H1 119.9 . . ?
 C1 C2 H2 120.3 . . ?
 C1 C2 C3 119.33(13) . . ?
 C3 C2 H2 120.3 . . ?
 C2 C3 H3 120.4 . . ?
 C4 C3 C2 119.23(13) . . ?
 C4 C3 H3 120.4 . . ?
 C3 C4 H4 120.1 . . ?
 C5 C4 C3 119.77(12) . . ?
 C5 C4 H4 120.1 . . ?
 N1 C5 C4 119.81(14) . . ?
 N1 C5 H5 120.1 . . ?
 C4 C5 H5 120.1 . . ?
 N1 C6 N1 110.26(15) . 2_665 ?
 N1 C6 H6A 109.6 . . ?
 N1 C6 H6A 109.6 2_665 . ?
 N1 C6 H6B 109.6 . . ?
 N1 C6 H6B 109.6 2_665 . ?
 H6A C6 H6B 108.1 . . ?

loop_
  _geom_torsion_atom_site_label_1
  _geom_torsion_atom_site_label_2
  _geom_torsion_atom_site_label_3
  _geom_torsion_atom_site_label_4
  _geom_torsion
  _geom_torsion_site_symmetry_1
  _geom_torsion_site_symmetry_2
  _geom_torsion_site_symmetry_3
  _geom_torsion_site_symmetry_4
  _geom_torsion_publ_flag
 N1 C1 C2 C3 0.3(2) . . . . ?
 C1 N1 C5 C4 -0.5(2) . . . . ?
 C1 N1 C6 N1 83.57(11) . . . 2_665 ?
 C1 C2 C3 C4 -0.8(2) . . . . ?
 C2 C3 C4 C5 0.7(2) . . . . ?
 C3 C4 C5 N1 -0.1(2) . . . . ?
 C5 N1 C1 C2 0.3(2) . . . . ?
 C5 N1 C6 N1 -97.85(12) . . . 2_665 ?
 C6 N1 C1 C2 178.86(13) . . . . ?
 C6 N1 C5 C4 -179.00(14) . . . . ?

_shelx_res_file
;
TITL eaq0622x_a.res in Fdd2
    eaq0622x.res
    created by SHELXL-2018/3 at 19:37:57 on 05-Feb-2025
CELL 0.71073 16.3262 19.1747 7.8092 90 90 90
ZERR 8 0.0005 0.0006 0.0002 0 0 0
LATT -4
SYMM -X,-Y,+Z
SYMM 0.25+X,0.25-Y,0.25+Z
SYMM 0.25-X,0.25+Y,0.25+Z
SFAC C H Cl N O
UNIT 88 104 16 16 8

L.S. 65
PLAN  1
SIZE 0.2 0.4 0.5
TEMP -80.15
CONF
BOND $H
WPDB -2
MORE -1
fmap 2
acta 50
REM <olex2.extras>
REM <HklSrc "%">
REM </olex2.extras>

WGHT    0.028700    1.118200
EXTI    0.009326
FVAR       0.19920
CL1   3    0.374616    0.422292    0.134629    11.00000    0.02083    0.02873 =
         0.02463   -0.00124   -0.00157   -0.00192
AFIX   6
O1    5    0.500000    0.500000    0.388573    10.50000    0.03388    0.03146 =
         0.02912    0.00000    0.00000   -0.00620
H1A   2    0.468352    0.479560    0.314281    10.50000   -1.50000
AFIX   0

N1    4    0.563356    0.532385    0.750514    11.00000    0.01997    0.02478 =
         0.01874   -0.00138   -0.00010   -0.00574
C1    1    0.550904    0.597085    0.688551    11.00000    0.01911    0.02380 =
         0.02930   -0.00261    0.00149   -0.00064
AFIX  43
H1    2    0.501181    0.620819    0.712977    11.00000   -1.20000
AFIX   0
C2    1    0.609677    0.628802    0.590424    11.00000    0.02431    0.02400 =
         0.03159    0.00116    0.00112   -0.00331
AFIX  43
H2    2    0.601083    0.674523    0.547145    11.00000   -1.20000
AFIX   0
C3    1    0.681951    0.593419    0.554880    11.00000    0.02181    0.03242 =
         0.02833   -0.00479    0.00461   -0.00766
AFIX  43
H3    2    0.723016    0.614424    0.485828    11.00000   -1.20000
AFIX   0
C4    1    0.693430    0.527239    0.621203    11.00000    0.01879    0.03037 =
         0.04210   -0.00857    0.00191    0.00077
AFIX  43
H4    2    0.742812    0.502650    0.598946    11.00000   -1.20000
AFIX   0
C5    1    0.633185    0.497209    0.719343    11.00000    0.02388    0.02343 =
         0.03532   -0.00024   -0.00665   -0.00117
AFIX  43
H5    2    0.640747    0.451758    0.765105    11.00000   -1.20000
AFIX   0
C6    1    0.500000    0.500000    0.858171    10.50000    0.02926    0.04216 =
         0.01874    0.00000    0.00000   -0.01745
AFIX  23
H6A   2    0.474729    0.535842    0.932570    10.50000   -1.20000
H6B   2    0.525272    0.464157    0.932566    10.50000   -1.20000
AFIX   0
HKLF 4


REM  eaq0622x_a.res in Fdd2
REM wR2 = 0.0531, GooF = S = 1.119, Restrained GooF = 1.118 for all data
REM R1 = 0.0184 for 1759 Fo > 4sig(Fo) and 0.0186 for all 1777 data
REM 78 parameters refined using 1 restraints

END

WGHT      0.0287      1.1182

REM Highest difference peak  0.205,  deepest hole -0.152,  1-sigma level  0.036
Q1    1   0.5786  0.6116  0.6404  11.00000  0.05    0.21
;
_shelx_res_checksum                48870
_shelx_hkl_file
;
   0   0   2    0.02    0.05
   0   0   2    0.05    0.05
   0   0  -2   -0.01    0.06
   0   0   4  921.45   31.89
   0   0  -4  978.04   31.91
   0   0   6   -0.09    0.12
   0   0  -6   -0.02    0.13
   0   0  -8  235.90    6.43
   0   0   8  224.57    6.47
   0   0  -8  235.08    6.35
   0   0  -8  237.11    6.44
   0   0   8  230.71    6.48
   0   0 -10    0.32    0.16
   0   0 -10   -0.33    0.22
   0   0 -10   -0.16    0.24
   2   0   0    0.05    0.03
   2   0   0    0.14    0.04
  -2   0   0    0.03    0.01
   2   0   0    0.05    0.02
  -2   0   0    0.09    0.03
  -2   0   0    0.06    0.02
  -2   0   0    0.07    0.01
  -2   0   0    0.04    0.01
  -2   0  -4    0.27    0.11
  -2   0   4    0.14    0.11
   2   0  -4    0.03    0.10
   2   0   4    0.03    0.10
  -2   0  -4   -0.01    0.10
  -2   0   4    0.07    0.11
   2   0  -4    0.06    0.10
   2   0   4    0.24    0.11
   2   0  -6   65.24    1.94
   2   0  -6   65.99    1.92
  -2   0  -6   64.83    1.91
  -2   0   6   63.84    1.95
   2   0   6   64.98    1.94
  -2   0   6   61.76    1.94
   2   0   6   61.44    1.92
  -2   0  -6   62.07    1.91
   2   0  -6   67.58    1.94
   2   0  -8   -0.11    0.18
  -2   0   8   -0.26    0.18
   2   0   8    0.00    0.17
   2   0  -8   -0.07    0.19
  -2   0  -8   -0.04    0.18
  -2   0  -8   -0.13    0.18
   2   0   8   -0.01    0.20
   2   0  -8    0.33    0.18
  -2   0 -10    9.49    0.67
  -2   0 -10    9.48    0.65
   2   0 -10    8.69    0.64
  -2   0 -10    8.79    0.47
   2   0 -10    9.19    0.54
   4   0   2    0.73    0.09
  -4   0   4  183.92   10.84
   4   0   4  209.90   10.70
   4   0  -4  197.88   10.69
  -4   0  -4  220.12   10.71
   4   0   6   -0.09    0.14
   4   0  -6    0.37    0.14
  -4   0   6   -0.20    0.14
   4   0   6    0.33    0.15
   4   0  -6    0.00    0.14
  -4   0  -6   -0.01    0.14
  -4   0   6   -0.05    0.10
  -4   0  -6   -0.05    0.13
   4   0  -6   -0.05    0.15
  -4   0   6   -0.12    0.15
   4   0  -8   97.15    2.79
  -4   0  -8   94.56    3.18
   4   0  -8   87.65    2.73
   4   0   8   90.55    2.80
  -4   0  -8   91.07    2.58
  -4   0  -8   95.26    2.78
   4   0   8   89.69    2.80
   4   0  -8  100.66    2.84
  -4   0   8   92.31    2.84
  -4   0   8   95.15    2.86
   4   0  -8   94.11    2.79
  -4   0  10   -0.32    0.34
  -4   0 -10   -0.12    0.22
   4   0 -10   -0.16    0.23
   4   0 -10    0.12    0.20
   4   0 -10    0.08    0.20
  -4   0 -10   -0.11    0.24
   4   0 -10   -0.08    0.24
   6   0   0    0.31    0.03
  -6   0   0    0.32    0.07
  -6   0   0    0.11    0.09
   6   0  -2  188.83    8.24
   6   0   2  171.77    7.26
   6   0   2  169.52    7.34
  -6   0   2  176.99    8.45
   6   0  -4    0.08    0.08
  -6   0   4   -0.10    0.11
   6   0   4    0.21    0.10
   6   0  -4    0.37    0.18
   6   0  -4   -0.16    0.09
   6   0   4    0.08    0.07
  -6   0  -4    0.09    0.09
  -6   0   4    0.01    0.11
   6   0   4    0.01    0.08
   6   0  -4   -0.05    0.09
  -6   0   4    0.13    0.12
   6   0  -4   -0.14    0.11
   6   0  -6   47.81    1.51
  -6   0   6   47.09    1.61
   6   0  -6   49.01    1.51
  -6   0  -6   48.21    1.50
   6   0  -6   50.03    1.51
   6   0  -6   50.24    1.47
   6   0   6   47.21    1.50
   6   0  -6   49.35    1.62
  -6   0   6   48.39    1.55
   6   0   6   47.25    1.50
  -6   0   6   48.40    1.56
  -6   0  -6   45.97    1.49
   6   0  -8   -0.06    0.18
  -6   0  -8    0.04    0.09
   6   0   8   -0.11    0.16
  -6   0   8    0.05    0.21
   6   0  -8   -0.09    0.18
  -6   0  -8    0.30    0.19
   6   0  -8    0.05    0.20
  -6   0   8   -0.04    0.19
   6   0  -8    0.04    0.14
   6   0   8    0.01    0.18
  -6   0  10   -0.18    0.23
   6   0 -10    0.11    0.19
   6   0 -10    0.07    0.25
   6   0 -10    0.11    0.28
  -6   0 -10    0.06    0.27
   6   0 -10    0.43    0.25
  -6   0 -10    0.24    0.24
   8   0   0  537.70   15.31
  -8   0   0  532.90   15.50
   8   0  -2    0.00    0.06
   8   0  -2    0.38    0.08
  -8   0  -2    0.06    0.06
   8   0   2    0.08    0.05
   8   0  -2   -0.06    0.14
   8   0   2    0.18    0.13
   8   0   2    0.07    0.05
   8   0  -2    0.07    0.14
  -8   0   2    0.02    0.08
  -8   0  -2    0.30    0.06
  -8   0   2   -0.05    0.12
  -8   0   2    0.19    0.08
  -8   0  -2    0.05    0.10
  -8   0   6   -0.13    0.15
  -8   0   6   -0.06    0.18
   8   0  -6   -0.08    0.15
   8   0  -6   -0.07    0.20
   8   0   6   -0.06    0.14
   8   0  -6   -0.07    0.13
  -8   0  -6    0.32    0.12
  -8   0  -6   -0.14    0.13
  -8   0  -6    0.54    0.16
   8   0  -6    0.11    0.12
   8   0   6   -0.11    0.13
  -8   0   8  139.54    4.20
   8   0  -8  147.57    4.33
  -8   0   8  138.35    4.20
  -8   0  -8  144.09    4.12
   8   0  -8  157.29    4.33
   8   0  -8  143.66    4.05
   8   0  -8  139.50    4.12
  -8   0  -8  142.94    4.12
   8   0 -10    0.31    0.24
   8   0 -10   -0.17    0.21
  -8   0 -10   -0.05    0.25
  -8   0  10    0.01    0.27
   8   0 -10   -0.13    0.23
 -10   0   0    0.34    0.16
  10   0   0    0.15    0.15
 -10   0   2  328.66    9.16
 -10   0  -4    0.16    0.11
  10   0  -4   -0.05    0.10
  10   0   4    0.17    0.09
  10   0  -4    0.12    0.22
  10   0   4    0.09    0.13
 -10   0  -4    0.13    0.13
  10   0  -4    0.00    0.20
 -10   0   4    0.48    0.15
  10   0   4    0.03    0.10
  10   0  -4   -0.12    0.09
 -10   0  -4    0.03    0.11
  10   0  -4    0.28    0.11
  10   0  -6   17.85    0.72
 -10   0  -6   16.44    0.69
 -10   0   6   16.76    0.78
 -10   0  -6   17.84    0.70
  10   0   6   17.35    0.69
  10   0  -6   17.52    0.71
 -10   0  -6   17.89    0.63
  10   0  -6   16.63    0.79
  10   0   6   18.02    0.76
  10   0  -6   18.24    0.65
  10   0  -6   16.25    0.88
 -10   0  -8   -0.06    0.18
  10   0  -8   -0.17    0.17
 -10   0   8   -0.01    0.21
 -10   0  -8    0.18    0.19
 -10   0   8   -0.28    0.20
  10   0  -8    0.24    0.20
  10   0  -8    0.00    0.25
  10   0  -8   -0.04    0.12
 -10   0 -10    0.28    0.25
  10   0 -10    1.29    0.31
  10   0 -10    0.76    0.29
  10   0 -10    0.38    0.26
 -10   0  10    0.93    0.58
  10   0 -10    0.69    0.30
 -10   0 -10    0.63    0.28
 -12   0  -2    0.23    0.07
 -12   0   2    0.51    0.13
 -12   0  -2    0.03    0.07
 -12   0  -2    0.05    0.15
  12   0   2    0.10    0.19
  12   0  -2   -0.27    0.18
 -12   0  -2    0.46    0.21
 -12   0   2    0.16    0.11
  12   0  -2   -0.05    0.19
  12   0  -2    0.10    0.07
  12   0  -4  261.27    7.28
 -12   0   4  276.61    7.27
 -12   0   4  273.83    7.37
  12   0  -4  269.70    7.28
  12   0  -4  273.83    7.63
  12   0  -4  269.55    7.29
  12   0   4  278.11    7.41
  12   0   4  273.11    7.24
 -12   0   4  274.95    7.37
 -12   0  -4  264.76    7.39
 -12   0  -4  275.05    7.48
  12   0   4  272.51    7.23
  12   0   6    0.11    0.13
 -12   0   6   -0.09    0.17
  12   0  -6   -0.10    0.15
  12   0  -6    0.16    0.11
 -12   0   6   -0.24    0.17
 -12   0  -6   -0.14    0.14
  12   0  -6    0.11    0.23
  12   0  -6   -0.08    0.17
  12   0   6    0.08    0.12
  12   0   6   -0.06    0.13
  12   0  -8   53.02    1.97
  12   0  -8   51.21    1.70
  12   0  -8   52.64    1.84
 -12   0  -8   52.55    1.71
  12   0  -8   52.80    1.72
 -12   0   8   49.14    1.81
 -12   0  -8   51.84    1.71
 -12   0   8   50.84    1.81
  14   0   0    0.01    0.21
 -14   0   0    0.84    0.18
  14   0   0    0.42    0.25
  14   0   2  216.80    5.92
  14   0  -2  207.11    5.55
  14   0  -2  204.55    5.96
 -14   0  -2  211.98    5.58
  14   0  -2  212.45    6.03
 -14   0   2  215.42    5.68
 -14   0  -2  213.68    5.83
  14   0  -2  215.83    5.57
 -14   0   2  215.28    5.68
 -14   0  -2  209.76    5.65
 -14   0  -2  206.64    5.92
  14   0  -2  214.19    5.58
  14   0  -2  191.33    5.57
 -14   0  -4    0.03    0.16
 -14   0  -4    0.02    0.10
  14   0  -4    0.20    0.12
 -14   0   4   -0.03    0.11
 -14   0  -4    0.12    0.12
  14   0  -4   -0.02    0.24
  14   0   4    0.07    0.07
  14   0  -4   -0.08    0.11
 -14   0   4   -0.05    0.16
 -14   0  -4    0.15    0.19
  14   0  -4    0.22    0.12
 -14   0   4    0.24    0.16
  14   0  -4    0.06    0.11
  14   0   4   -0.12    0.16
  14   0  -6    4.42    0.57
  14   0  -6    5.18    0.56
 -14   0  -6    5.75    0.44
 -14   0   6    4.68    0.44
  14   0  -6    4.65    0.37
  14   0  -6    5.58    0.31
 -14   0  -6    5.47    0.54
  14   0  -6    5.15    0.54
 -14   0  -6    4.77    0.38
  14   0   6    5.79    0.39
  14   0   6    5.93    0.34
  14   0  -8   -0.14    0.18
 -14   0   8   -0.17    0.22
 -14   0  -8   -0.16    0.26
  14   0  -8   -0.03    0.17
 -14   0   8    0.17    0.27
  14   0  -8    0.02    0.12
 -14   0  -8   -0.18    0.19
 -14   0  -8    0.19    0.19
  16   0  -2   -0.17    0.22
  16   0  -2    0.09    0.27
 -16   0   2    0.07    0.14
  16   0   2   -0.12    0.23
 -16   0   2    0.16    0.11
 -16   0  -2    0.23    0.21
  16   0  -4  163.70    4.83
  16   0  -4  161.25    4.45
  16   0  -4  161.72    4.93
 -16   0  -4  164.87    4.43
  16   0  -4  160.65    4.41
  16   0  -4  157.74    4.47
  16   0   4  167.11    4.70
 -16   0  -4  160.53    4.42
 -16   0   4  163.09    4.56
 -16   0   4  167.34    4.57
 -16   0   4  163.80    4.61
 -16   0  -4  166.04    5.22
  16   0  -6    0.02    0.29
 -16   0   6   -0.15    0.19
 -16   0   6   -0.23    0.17
  16   0  -6    0.03    0.28
  16   0   6   -0.05    0.17
  16   0  -6    0.06    0.10
 -16   0  -6   -0.18    0.23
  16   0  -6   -0.08    0.15
  16   0  -6    0.18    0.15
 -16   0  -6    0.11    0.14
  16   0   6   -0.01    0.09
 -16   0  -6    0.15    0.16
  16   0  -8  103.80    3.03
 -16   0  -8  100.76    3.01
 -16   0  -8   96.68    3.00
 -16   0  -8  103.69    3.33
  18   0   0   -0.10    0.28
 -18   0   0    0.11    0.17
  18   0   2   11.27    0.74
 -18   0  -2   10.91    0.64
  18   0  -2   10.50    0.80
 -18   0   2   10.88    0.53
  18   0  -2   11.09    0.79
  18   0  -4   -0.16    0.28
 -18   0   4   -0.01    0.15
 -18   0   4   -0.01    0.11
  18   0  -4    0.12    0.08
 -18   0  -4    0.01    0.10
  18   0  -4    0.15    0.10
 -18   0  -4    0.55    0.25
 -18   0  -4    0.02    0.08
 -18   0   4    0.01    0.16
  18   0   4    0.10    0.23
  18   0  -4    0.01    0.08
  18   0  -4    0.01    0.28
  18   0   6   10.93    0.64
 -18   0  -6   11.12    0.51
  18   0  -6   10.20    0.88
 -18   0   6    9.95    0.64
  18   0  -6   11.23    0.83
 -18   0  -6    9.37    0.75
  18   0  -6   10.75    0.52
 -18   0  -6   11.41    0.52
 -18   0   6   10.98    0.66
 -20   0   0   46.96    1.63
  20   0   0   51.46    1.92
  20   0   2   -0.02    0.28
  20   0  -2   -0.13    0.29
  20   0  -2    0.02    0.32
 -20   0   2   -0.08    0.13
 -20   0  -2    0.01    0.21
  20   0   4   17.15    0.92
  20   0  -4   17.27    1.05
 -20   0   4   16.30    0.71
 -20   0   4   16.60    0.64
 -20   0  -4   18.50    0.96
  20   0  -4   17.44    1.11
  22   0   0    0.26    0.35
 -22   0   0    0.16    0.19
 -22   0   2    0.17    0.17
 -22   0  -2    0.04    0.24
  22   0  -2    0.45    0.37
  22   0   2    0.08    0.32
  -1   1   1  212.01    7.15
  -1  -1   1  192.77    7.33
  -1   1  -1  202.67    7.03
  -1  -1  -3  125.73    7.14
   1  -1   3  139.76    7.59
  -1   1   3  132.48    7.47
  -1   1  -3  135.71    7.40
  -1  -1   3  130.82    7.76
   1   1   3  142.65    7.59
   1  -1  -3  148.59    7.67
  -1   1   5  412.78   18.43
   1   1  -5  450.05   18.60
  -1  -1  -5  355.20   17.09
   1  -1   5  391.58   18.23
   1  -1  -5  401.89   17.84
  -1   1  -5  364.24   17.23
   1   1   5  436.57   18.65
  -1  -1   5  375.82   18.19
   1   1  -7  176.03    4.90
   1   1  -7  170.92    4.88
   1  -1   7  175.29    4.93
  -1  -1  -7  175.98    4.89
  -1   1   7  172.24    4.92
   1  -1   7  178.02    4.94
  -1   1   7  181.42    4.94
  -1  -1  -7  175.11    4.90
  -1  -1  -7  174.72    4.79
   1  -1  -7  180.74    4.91
   1  -1  -7  178.19    4.90
  -1  -1   7  181.49    4.95
  -1   1  -7  176.71    4.89
   1   1   7  174.88    4.92
  -1   1  -7  179.00    4.90
   1   1   7  174.79    4.92
  -1  -1   7  176.01    4.94
   1  -1  -7  168.38    4.84
   1   1  -9   12.94    0.63
   1   1  -9   13.76    0.71
   1   1  -9   12.81    0.72
  -1  -1  -9   13.94    0.71
   1  -1   9   12.50    0.73
  -1  -1  -9   13.50    0.72
  -1   1   9   14.24    0.76
   1  -1  -9   13.55    0.72
  -1  -1   9   12.85    0.74
  -1   1  -9   12.54    0.71
  -1   1  -9   13.91    0.73
   1  -1  -9   13.19    0.61
   1   1   9   12.12    0.72
  -1   1  -9   13.26    0.60
   1  -1  -9   13.15    0.70
   1   1 -11   25.33    1.50
  -1  -1 -11   24.54    1.13
   1   1 -11   24.77    1.12
   1   1 -11   23.95    0.95
  -1  -1 -11   24.49    1.14
  -1   1 -11   23.75    0.86
   1  -1 -11   26.12    1.16
  -1   1 -11   25.12    1.13
  -1   1 -11   26.29    1.14
  -3  -1  -1   20.27    0.63
  -3   1   1   21.09    0.68
  -3  -1  -1   20.89    0.64
  -3   1   1   24.43    0.61
  -3   1   1   22.59    0.63
   3  -1   1   24.41    0.62
  -3  -1  -1   20.10    0.63
   3   1  -1   20.17    0.64
   3  -1   1   23.49    0.62
   3   1  -1   19.66    0.64
  -3   1   1   24.86    0.64
   3  -1   1   24.67    0.66
   3   1   1   23.34    0.63
  -3  -1   1   22.95    0.70
  -3   1  -1   19.98    0.65
   3  -1  -1   20.95    0.61
  -3  -1   1   25.07    0.65
  -3  -1   1   25.00    0.66
   3  -1  -1   20.45    0.63
  -3   1  -1   24.70    0.63
   3  -1  -1   20.61    0.68
   3   1   1   23.75    0.68
   3   1   1   24.70    0.63
  -3   1  -1   19.80    0.62
   3   1   1   24.94    0.66
  -3  -1   1   22.89    0.65
   3  -1  -1   19.77    0.69
  -3  -1  -3  298.88   12.33
  -3   1   3  320.34   13.11
   3   1  -3  273.68   12.46
   3  -1  -3  301.14   12.62
  -3  -1   3  304.02   13.31
  -3   1  -3  308.55   12.36
   3   1   3  320.74   12.67
   3  -1   5  178.99    4.83
  -3   1   5  171.17    4.71
   3   1  -5  173.86    4.72
   3  -1   5  170.82    4.74
  -3   1   5  172.19    4.75
  -3   1   5  175.87    4.76
  -3  -1   5  175.52    4.77
  -3  -1   5  173.72    4.77
   3   1   5  168.23    4.73
   3   1   5  171.74    4.74
   3  -1  -5  174.28    4.74
  -3  -1  -7   99.00    3.03
   3   1  -7  102.53    3.03
   3  -1   7  105.55    3.07
  -3   1   7  102.93    3.07
   3   1  -7  103.07    3.04
   3  -1   7  109.25    3.08
  -3  -1  -7  103.57    2.87
  -3   1   7  105.02    3.08
   3   1  -7  110.67    3.09
  -3   1   7  103.38    2.94
  -3  -1  -7  103.13    3.03
   3   1  -7  107.02    3.02
  -3   1  -7  102.32    3.03
  -3   1  -7  101.49    3.02
   3  -1  -7  104.84    3.04
  -3  -1   7  108.75    3.10
   3  -1  -7  111.32    3.07
   3  -1  -7  103.37    3.04
   3   1   7  105.88    3.06
   3   1   7  106.18    3.06
  -3  -1   7  108.26    3.11
   3   1  -9   56.15    1.88
   3   1  -9   52.82    1.94
   3   1  -9   59.27    1.91
  -3  -1  -9   57.02    1.89
   3   1  -9   57.17    1.88
  -3  -1  -9   58.97    1.91
  -3   1   9   56.72    1.95
  -3  -1  -9   57.46    1.59
   3  -1  -9   59.15    1.91
   3  -1  -9   57.42    1.85
   3  -1  -9   58.36    1.91
  -3  -1   9   57.16    1.97
   3  -1  -9   57.87    1.84
  -3   1  -9   57.26    1.88
  -3   1  -9   59.18    1.73
  -3   1  -9   58.29    1.89
  -3  -1 -11   18.55    0.97
  -3  -1 -11   17.82    0.95
   3   1 -11   18.28    1.29
   3   1 -11   17.19    0.91
   3  -1 -11   16.77    0.92
   3  -1 -11   18.75    1.04
   3  -1 -11   17.10    0.78
  -3   1 -11   17.41    0.94
  -3   1 -11   17.49    0.92
   5  -1   3  101.44    2.71
   5  -1   3   96.29    2.70
  -5   1   3   96.96    2.73
  -5   1   3   99.71    2.79
  -5   1   3   96.10    2.72
   5   1  -3  110.56    2.86
  -5  -1   3   98.84    2.74
  -5  -1   3   97.63    2.79
   5   1   3   95.95    2.70
   5   1   3   99.52    2.71
   5   1   3   96.39    2.70
   5   1  -7   89.60    2.64
  -5  -1  -7   90.68    2.65
  -5   1   7   89.19    2.69
   5   1  -7   89.44    2.61
   5  -1   7   92.09    2.67
   5   1  -7   88.43    2.63
  -5   1   7   93.68    2.70
  -5   1   7   85.39    2.60
   5   1  -7   89.90    2.73
   5  -1   7   91.97    2.67
  -5  -1  -7   89.27    2.64
  -5  -1   7   93.09    2.72
   5  -1  -7   86.85    2.69
   5  -1  -7   89.44    2.65
   5   1   7   91.38    2.66
  -5  -1   7   90.40    2.71
  -5   1  -7   87.07    2.62
  -5   1  -7   91.09    2.64
   5   1   7   87.18    2.64
   5   1  -9   44.31    1.53
  -5  -1  -9   42.62    1.52
   5   1  -9   41.85    1.54
   5   1  -9   43.68    1.51
  -5  -1  -9   42.69    1.52
  -5   1   9   43.84    1.60
   5   1  -9   42.47    1.47
   5  -1  -9   42.41    1.51
   5  -1  -9   41.94    1.44
   5  -1  -9   43.08    1.53
  -5   1  -9   42.82    1.27
   5  -1  -9   43.85    1.59
  -5  -1   9   43.97    1.61
  -5   1  -9   44.07    1.52
  -5   1  -9   42.08    1.50
   7   1  -1  530.32   17.75
   7  -1   1  585.54   15.67
  -7  -1  -1  559.63   16.94
   7  -1   1  564.03   15.75
  -7  -1   1  523.13   18.24
   7   1   1  570.51   17.49
   7  -1  -1  582.86   17.05
  -7   1   3  135.42    4.08
  -7  -1   3  148.22    4.11
   7   1   3  153.45    4.09
  -7  -1   3  150.42    4.01
   7  -1   5  117.88    3.28
   7   1  -5  121.55    3.36
   7  -1   5  116.93    3.28
  -7  -1  -5  117.87    3.29
  -7   1   5  121.81    3.33
   7   1  -5  116.34    3.29
   7   1  -5  117.13    3.29
   7   1  -5  116.03    3.44
   7   1  -5  117.73    3.27
  -7   1   5  115.76    3.32
  -7   1   5  114.69    3.38
  -7  -1  -5  120.02    3.29
   7  -1  -5  116.18    3.28
  -7   1  -5  120.34    3.28
  -7   1  -5  118.15    3.27
  -7  -1   5  119.63    3.35
  -7  -1   5  111.72    3.37
   7   1   5  120.53    3.28
   7  -1  -5  118.93    3.24
  -7  -1   5  119.53    3.35
   7  -1  -5  110.94    3.34
   7   1   5  121.74    3.29
   7  -1  -5  118.13    3.44
   7  -1  -5  118.16    3.29
   7   1   5  118.71    3.21
  -7   1   7   73.77    2.27
   7   1  -7   74.80    2.22
  -7  -1  -7   73.72    2.22
   7   1  -7   75.49    2.22
   7   1  -7   74.05    2.18
  -7   1   7   71.64    2.27
   7   1  -7   72.99    2.19
   7   1  -7   72.86    2.35
   7  -1   7   73.17    2.34
  -7  -1  -7   74.29    2.22
   7  -1  -7   72.62    2.14
  -7  -1   7   69.68    2.27
  -7   1  -7   71.70    2.20
  -7  -1   7   73.60    2.29
  -7   1  -7   72.60    2.20
   7  -1  -7   76.77    2.35
   7  -1  -7   73.09    2.22
   7  -1  -7   71.70    2.20
  -7   1   9   39.72    1.50
   7   1  -9   42.11    1.83
   7   1  -9   37.00    1.48
  -7  -1  -9   40.07    1.43
   7   1  -9   37.53    1.34
  -7  -1  -9   39.28    1.42
   7   1  -9   39.05    1.42
  -7   1  -9   40.20    1.42
   7  -1  -9   38.21    1.63
  -7  -1   9   39.40    1.50
   7  -1  -9   39.39    1.41
   7  -1  -9   38.37    1.31
   7  -1  -9   38.21    1.48
  -7   1  -9   39.20    1.40
  -9   1   1  274.83    9.92
   9   1  -1  256.40    9.98
  -9  -1   1  275.00   10.96
   9   1   1  276.16    9.72
   9  -1  -1  264.18    9.19
  -9   1   3  230.77    6.35
  -9  -1   3  229.01    6.34
  -9  -1  -5    4.20    0.25
  -9  -1  -5    3.64    0.29
  -9  -1  -5    3.16    0.28
   9  -1   5    2.99    0.27
   9  -1   5    2.75    0.26
   9   1  -5    3.61    0.27
  -9   1   5    3.34    0.32
  -9   1   5    4.02    0.34
   9   1  -5    3.62    0.30
   9   1  -5    4.22    0.44
   9   1  -5    3.80    0.30
   9   1  -5    4.46    0.39
  -9   1  -5    3.74    0.28
  -9  -1   5    3.41    0.34
   9  -1  -5    3.47    0.37
  -9   1  -5    3.75    0.28
   9  -1  -5    3.79    0.30
  -9  -1   5    3.12    0.34
   9  -1  -5    3.66    0.42
   9  -1  -5    3.52    0.29
   9  -1  -5    3.74    0.24
   9   1   5    3.22    0.25
   9   1   5    3.30    0.27
  -9   1  -5    3.72    0.29
   9   1   5    3.10    0.27
  -9   1   7   62.69    1.99
   9   1  -7   62.46    1.96
   9   1  -7   61.18    1.87
  -9   1   7   60.79    1.99
   9  -1   7   61.77    1.92
   9   1  -7   60.79    2.65
  -9  -1  -7   63.50    2.01
   9   1  -7   63.40    1.93
   9   1  -7   61.98    1.93
   9  -1   7   58.90    1.91
  -9  -1   7   62.31    2.01
  -9  -1   7   63.05    2.02
   9  -1  -7   61.06    2.09
   9  -1  -7   62.61    1.92
  -9   1  -7   63.29    1.92
   9  -1  -7   62.45    1.83
   9  -1  -7   61.43    1.92
  -9   1  -7   62.07    1.80
   9   1   7   61.75    1.91
   9   1   7   60.81    1.91
   9   1  -9   21.06    1.06
   9   1  -9   22.46    0.94
  -9   1   9   21.07    1.00
   9   1  -9   20.27    0.85
  -9  -1  -9   21.06    0.95
   9   1  -9   21.08    1.06
  -9  -1  -9   20.11    0.93
   9  -1  -9   20.60    0.81
  -9   1  -9   20.79    0.94
   9  -1  -9   20.26    1.04
  -9  -1   9   23.00    1.07
   9  -1  -9   21.01    0.94
   9  -1  -9   22.12    0.96
  -9   1  -9   23.21    0.95
 -11   1  -1  219.58    6.07
 -11  -1  -3  109.24    2.92
  11  -1   3  101.30    2.88
  11   1  -3  110.91    2.97
  11   1  -3  109.69    2.92
 -11  -1  -3  107.25    3.04
  11  -1   3  100.19    2.85
  11  -1   3  102.32    3.05
 -11  -1  -3  112.62    3.10
 -11   1   3  104.81    2.91
  11   1  -3  108.39    3.16
 -11   1   3  104.70    2.96
  11   1  -3  108.01    3.21
  11   1  -3  109.42    2.92
 -11  -1  -3  109.39    2.92
 -11   1   3  102.93    2.96
  11  -1  -3  113.93    3.24
  11  -1  -3  107.47    2.92
  11   1   3  100.33    2.87
 -11  -1   3  100.70    2.98
  11   1   3  103.39    3.07
  11  -1  -3  110.89    2.91
  11  -1  -3  107.56    2.91
 -11   1  -3  109.79    2.90
  11   1   3  100.81    2.87
 -11   1  -3  110.86    3.08
 -11   1  -3  111.17    2.90
  11  -1  -3  104.99    3.14
 -11  -1   3  100.17    2.98
 -11  -1   3  105.74    2.95
  11  -1   5  257.85    6.90
  11   1  -5  248.79    7.18
 -11  -1  -5  252.60    6.90
  11   1  -5  257.95    6.91
  11   1  -5  255.47    6.89
 -11  -1  -5  257.61    6.90
 -11  -1  -5  246.79    6.89
 -11   1   5  255.72    6.97
  11  -1   5  254.51    6.87
  11   1  -5  248.37    7.08
  11  -1   5  257.26    6.88
  11   1  -5  269.26    6.98
 -11  -1  -5  255.21    7.08
 -11   1  -5  247.44    6.94
  11   1   5  255.41    6.87
  11  -1  -5  255.71    6.90
 -11   1  -5  252.11    6.88
  11   1   5  256.99    6.88
 -11   1  -5  260.78    6.89
 -11  -1   5  256.27    7.00
  11   1   5  255.98    6.93
  11  -1  -5  255.67    7.08
 -11  -1   5  256.66    6.99
  11  -1  -5  260.89    7.20
  11  -1  -5  258.44    6.84
  11   1  -7   39.71    1.33
 -11   1   7   39.33    1.40
  11  -1   7   38.59    1.30
  11   1  -7   39.26    1.32
 -11   1   7   38.36    1.40
  11   1  -7   39.48    1.41
  11   1  -7   39.00    1.55
  11   1  -7   38.80    1.32
 -11  -1  -7   38.58    1.32
 -11  -1  -7   37.43    1.31
 -11   1  -7   37.76    1.30
  11  -1  -7   38.23    1.20
  11  -1  -7   38.30    1.53
  11  -1  -7   39.38    1.32
 -11   1  -7   39.03    1.21
  11  -1  -7   38.83    1.32
  11   1   7   38.67    1.30
 -11  -1   7   38.74    1.41
 -11   1  -7   38.47    1.30
 -11  -1   7   39.74    1.42
  11   1  -9   38.45    1.59
 -11  -1  -9   38.59    1.56
 -11   1   9   35.96    1.47
 -11  -1  -9   37.59    1.40
  11   1  -9   37.83    1.40
 -11  -1  -9   38.85    1.41
  11   1  -9   36.92    1.28
 -11   1  -9   39.85    1.40
 -11  -1   9   37.69    1.52
  11  -1  -9   37.79    1.39
  11  -1  -9   36.56    1.56
 -11   1  -9   39.07    1.40
  11  -1  -9   36.87    1.22
  11  -1  -9   37.12    1.40
  13   1  -1   15.73    0.76
  13   1  -1   15.36    0.76
 -13   1   1   12.99    0.45
 -13  -1  -1   14.75    0.63
 -13   1   1   12.33    0.70
  13  -1   1   12.87    0.68
 -13   1   1   12.82    0.53
  13   1   1   12.76    0.69
 -13  -1   1   12.85    0.56
  13  -1  -1   14.36    0.76
 -13   1  -1   15.73    0.62
  13   1   1   12.32    0.69
  13  -1  -1   15.27    0.74
  13   1  -3  103.35    3.12
  13   1  -3   96.68    2.74
 -13  -1  -3   97.60    2.74
 -13   1   3  102.29    2.81
  13   1  -3   97.04    2.73
  13   1  -3   95.56    3.03
 -13  -1  -3   96.98    2.94
 -13   1   3  104.24    2.81
  13  -1   3  102.04    2.95
 -13   1   3  104.72    2.76
  13   1  -3   96.31    2.80
 -13  -1  -3   96.83    2.74
 -13  -1  -3   96.38    2.92
  13   1  -3   99.13    2.79
  13  -1  -3   97.56    2.72
  13  -1  -3  100.58    3.11
 -13   1  -3   97.66    2.71
  13  -1  -3   95.18    3.02
 -13   1  -3   98.03    2.71
 -13  -1   3  102.01    2.84
  13   1   3  101.12    2.66
  13   1   3  105.84    2.68
 -13  -1   3  105.01    2.84
 -13  -1   3  103.74    2.82
 -13   1  -3   97.55    2.94
  13  -1  -3   97.42    2.76
  13   1   3  100.60    2.97
 -13   1  -3   99.46    2.94
 -13  -1  -5   18.61    0.70
  13  -1   5   20.24    0.65
 -13  -1  -5   18.46    0.87
  13   1  -5   19.93    0.69
  13  -1   5   18.18    0.64
 -13  -1  -5   18.60    0.70
 -13   1   5   18.96    0.77
  13   1  -5   17.92    0.69
 -13   1   5   17.85    0.77
  13   1  -5   19.66    0.92
  13   1  -5   17.97    0.96
  13  -1   5   18.47    0.74
 -13   1  -5   18.81    0.68
 -13   1  -5   18.39    0.68
 -13  -1   5   18.48    0.79
 -13   1  -5   18.42    0.77
  13  -1  -5   18.19    0.63
  13  -1  -5   17.56    0.90
  13   1   5   18.22    0.65
  13  -1  -5   18.54    0.97
 -13   1  -5   19.02    0.88
  13  -1  -5   18.30    0.69
  13   1   5   18.11    0.65
  13  -1  -5   18.27    0.69
  13   1   5   18.85    0.77
 -13  -1   5   18.17    0.78
 -13  -1  -7   33.21    1.16
  13   1  -7   32.44    1.15
 -13  -1  -7   32.14    1.15
  13   1  -7   32.84    1.30
 -13   1   7   32.36    1.24
 -13  -1  -7   33.38    1.35
  13   1  -7   33.62    1.45
 -13   1   7   32.78    1.25
  13   1  -7   32.16    1.14
  13  -1   7   30.29    1.10
  13   1   7   31.86    1.21
 -13   1  -7   31.48    1.13
 -13  -1   7   33.13    1.27
  13  -1  -7   32.44    1.29
  13  -1  -7   32.04    1.41
  13  -1  -7   32.55    1.16
 -13   1  -7   32.60    1.14
 -13  -1   7   32.16    1.26
 -13   1  -7   31.21    1.07
  13  -1  -7   31.59    1.00
  13  -1  -7   31.10    1.14
 -13  -1  -9   40.16    1.43
 -13  -1  -9   41.34    1.65
  13   1  -9   36.18    1.25
 -13  -1  -9   34.44    1.78
  13   1  -9   41.92    1.71
  13   1  -9   38.22    1.41
  13  -1  -9   35.39    1.18
 -13   1  -9   38.93    1.41
  13  -1  -9   37.79    1.41
  13  -1  -9   37.58    1.65
 -13   1  -9   39.32    1.62
  15   1  -1   13.30    0.76
 -15   1   1   12.25    0.54
  15  -1   1   11.74    0.70
 -15  -1  -1   12.39    0.62
  15   1  -1   12.78    0.77
  15  -1  -1   12.46    0.74
  15  -1  -1   12.91    0.78
  15   1   1   12.18    0.73
 -15   1  -1   13.24    0.61
 -15   1  -1   13.25    0.72
 -15  -1   1   12.29    0.58
 -15  -1  -3   73.59    2.00
  15  -1   3   66.54    2.23
 -15   1   3   68.80    2.07
  15   1  -3   72.28    2.37
  15   1  -3   73.60    1.97
  15   1  -3   70.68    2.02
 -15   1   3   67.41    2.02
  15   1  -3   70.83    2.08
  15   1  -3   72.33    2.00
 -15  -1  -3   72.56    2.25
  15   1  -3   72.43    1.98
 -15  -1  -3   71.80    1.99
  15   1  -3   75.42    2.44
 -15   1   3   68.92    2.06
 -15   1  -3   70.75    2.26
  15  -1  -3   72.49    1.99
 -15   1  -3   70.85    1.94
  15  -1  -3   68.92    2.41
  15  -1  -3   73.14    1.95
 -15  -1   3   68.67    2.07
  15  -1  -3   74.64    2.37
  15  -1  -3   71.35    1.96
 -15   1  -3   70.10    2.22
 -15  -1   3   69.47    2.10
  15   1   3   67.95    2.26
 -15  -1   3   66.81    2.09
 -15   1  -3   73.65    1.96
  15  -1  -3   71.79    1.96
  15  -1   5   71.72    2.20
  15   1  -5   69.31    2.48
 -15   1   5   70.67    2.19
  15   1  -5   71.37    2.08
 -15   1   5   73.22    2.20
  15   1  -5   74.50    2.41
  15  -1   5   70.80    1.96
  15   1  -5   71.51    2.08
  15   1  -5   69.11    2.15
 -15  -1  -5   70.02    2.09
  15   1  -5   71.06    2.09
 -15  -1  -5   72.22    2.09
 -15  -1  -5   73.64    2.35
  15  -1  -5   67.67    2.47
  15   1   5   76.74    2.05
 -15   1  -5   72.31    2.07
 -15   1  -5   65.43    2.35
 -15   1  -5   75.68    2.36
  15   1   5   73.58    2.23
 -15  -1   5   71.65    2.22
 -15  -1   5   71.46    2.22
  15  -1  -5   71.56    2.38
 -15   1  -5   72.37    2.07
  15   1   5   70.50    2.00
  15  -1  -5   69.63    2.08
  15  -1  -5   72.75    2.08
  15  -1   7   61.55    1.88
 -15   1   7   62.71    2.07
 -15  -1  -7   64.99    2.21
  15   1  -7   61.87    2.16
 -15   1   7   63.97    2.08
 -15  -1  -7   62.27    1.95
 -15  -1  -7   61.21    1.94
  15   1  -7   55.36    2.26
  15   1  -7   61.46    1.94
  15  -1  -7   63.92    1.97
 -15  -1   7   63.17    2.09
 -15  -1   7   63.17    2.09
  15  -1  -7   59.79    1.73
  15  -1  -7   62.04    2.32
  15   1   7   64.10    1.87
 -15   1  -7   61.59    1.92
 -15   1  -7   62.21    1.93
  15  -1  -7   63.71    2.17
 -15   1  -7   62.55    2.19
  15  -1  -7   60.56    1.93
 -17   1   1   32.08    1.09
  17  -1   1   30.69    1.29
  17   1  -1   31.99    1.34
  17   1  -1   29.28    1.34
 -17  -1  -1   33.83    1.18
  17   1   1   32.30    1.32
  17  -1  -1   32.97    1.34
  17  -1  -1   30.63    1.36
 -17  -1   1   30.63    1.10
 -17   1  -1   33.09    1.16
  17   1  -3   48.90    1.34
  17  -1   3   51.31    1.87
  17   1  -3   50.01    1.38
 -17   1   3   51.62    1.50
 -17   1   3   48.33    1.50
 -17  -1  -3   47.99    1.39
  17   1  -3   51.00    1.86
  17   1  -3   48.73    1.90
 -17   1   3   49.58    1.52
 -17  -1  -3   48.97    1.73
  17   1  -3   48.28    1.39
 -17  -1  -3   48.96    1.41
 -17  -1   3   49.74    1.53
 -17  -1   3   51.25    1.56
 -17  -1   3   49.61    1.54
 -17   1  -3   48.17    1.74
 -17   1  -3   50.39    1.70
  17  -1  -3   48.18    1.82
  17  -1  -3   47.82    1.90
 -17  -1  -5   59.57    2.09
 -17  -1  -5   63.28    1.82
  17   1  -5   59.43    1.80
 -17  -1  -5   59.54    1.80
  17  -1   5   61.17    1.98
  17   1  -5   57.28    1.85
 -17   1   5   62.26    1.94
  17   1  -5   62.39    2.19
  17   1  -5   59.28    1.79
 -17   1   5   63.39    1.95
  17   1  -5   61.62    2.30
 -17  -1   5   61.55    1.96
 -17   1  -5   62.95    1.78
  17   1   5   62.50    2.02
 -17   1  -5   60.18    2.09
  17  -1  -5   62.63    2.18
 -17  -1   5   63.97    1.97
 -17   1  -5   59.33    1.76
  17  -1  -5   57.15    1.83
  17  -1  -5   59.09    2.01
  17  -1  -5   60.71    2.29
  17   1  -7   30.02    1.01
  17   1  -7   32.65    1.58
  17   1  -7   31.19    1.13
 -17  -1  -7   31.72    1.13
  17   1  -7   31.39    1.13
 -17   1   7   30.62    1.26
 -17   1   7   29.62    1.26
  17   1  -7   31.81    1.40
  17  -1  -7   31.41    1.54
 -17   1  -7   34.18    1.21
  17  -1  -7   31.10    1.13
  17  -1  -7   32.83    1.42
 -17   1  -7   38.34    2.12
 -17  -1   7   30.89    1.29
 -17  -1   7   30.13    1.28
 -17   1  -7   32.06    1.11
  17  -1  -7   31.03    1.12
  17   1   7   33.18    1.12
  19   1  -1   28.93    1.32
 -19  -1  -1   28.93    1.13
 -19   1   1   30.34    1.05
  19   1  -1   28.44    1.36
  19  -1   1   29.53    1.29
 -19  -1   1   28.45    1.07
  19   1   1   29.69    1.31
 -19   1  -1   27.21    1.09
  19  -1  -1   28.89    1.31
 -19   1   3   40.50    1.26
  19  -1   3   41.25    1.56
  19   1  -3   39.09    1.65
 -19   1   3   41.01    1.25
  19   1  -3   37.75    1.70
 -19  -1  -3   38.75    1.49
  19  -1  -3   38.92    1.63
  19   1   3   42.42    1.59
 -19   1  -3   40.62    1.49
  19  -1  -3   39.14    1.73
 -19  -1   3   39.68    1.30
  19   1  -5   50.04    1.94
  19   1  -5   46.37    1.55
 -19  -1  -5   50.23    1.51
 -19  -1  -5   50.56    1.86
  19  -1   5   49.57    1.74
  19   1  -5   49.72    1.47
  19   1  -5   47.98    1.44
 -19  -1  -5   48.87    1.48
  19   1  -5   49.76    2.06
 -19   1   5   46.48    1.62
 -19   1   5   51.30    1.66
  19  -1  -5   51.69    1.96
  19  -1  -5   47.76    1.46
 -19  -1   5   50.71    1.68
 -19   1  -5   48.97    1.83
 -19  -1   5   50.33    1.67
  19  -1  -5   49.26    1.44
  19   1   5   51.53    1.77
  19  -1  -5   50.65    2.07
 -19   1  -5   47.90    1.40
 -19   1  -5   48.96    1.43
  21  -1   1   77.96    2.70
 -21   1   1   78.86    2.38
  21   1  -1   75.40    2.73
 -21  -1  -1   78.91    2.49
  21   1   1   82.96    2.75
 -21   1  -1   77.30    2.48
 -21  -1   1   78.21    2.42
  21  -1  -1   79.82    2.75
  21  -1   3   38.14    1.55
  21   1  -3   37.71    1.74
 -21  -1  -3   35.36    1.46
 -21   1   3   37.45    1.20
  21   1  -3   39.31    1.68
 -21   1  -3   34.65    1.43
 -21  -1   3   36.77    1.25
  21   1   3   40.65    1.60
  21  -1  -3   38.20    1.65
  23   1  -1   38.24    1.69
  23  -1   1   36.20    1.62
 -23   1   1   35.99    1.28
 -23  -1  -1   34.32    1.37
 -23   1  -1   35.03    1.35
  23   1   1   35.65    1.63
  23  -1  -1   36.02    1.65
 -23  -1   1   35.94    1.31
   0  -2   0    0.07    0.02
   0   2   0    0.14    0.03
   0  -2   0    0.14    0.02
   0  -2   0    0.07    0.02
   0  -2  -4    0.42    0.10
   0   2  -4    0.37    0.13
   0   2   4    0.49    0.13
   0  -2  -4    0.72    0.14
   0  -2  -6   33.83    0.99
   0  -2  -6   32.55    1.07
   0  -2  -6   32.32    1.06
   0  -2   6   29.12    1.07
   0   2   6   29.50    0.93
   0  -2   6   28.87    1.07
   0   2   6   29.29    1.06
   0   2  -6   33.24    1.07
   0   2  -6   33.55    1.07
   0  -2  -8   -0.30    0.18
   0  -2  -8   -0.36    0.18
   0  -2   8   -0.52    0.19
   0  -2   8   -0.12    0.20
   0   2  -8   -0.20    0.18
   0   2   8    0.00    0.20
   0   2   8   -0.01    0.20
   0   2  -8   -0.20    0.18
   0  -2 -10   48.70    1.73
   0   2 -10   50.15    1.73
   0   2 -10   50.62    1.73
   0   2 -10   45.10    1.59
   0  -2 -10   51.85    1.76
   2  -2   4   30.05    0.98
   2   2  -4   31.55    0.98
  -2   2   4   30.62    0.95
   2   2  -4   32.74    0.99
  -2  -2  -4   31.69    0.97
   2   2  -4   31.55    0.93
   2  -2   4   31.49    0.99
  -2   2   4   30.82    0.98
  -2  -2  -4   31.26    0.87
  -2   2   4   30.82    0.98
   2   2   4   29.32    0.96
   2   2   4   31.19    0.97
  -2  -2   4   32.77    1.01
   2  -2  -4   31.82    0.97
  -2   2  -4   30.84    0.97
   2  -2  -4   29.34    0.97
   2  -2  -4   31.40    0.98
  -2  -2   4   31.54    1.00
   2  -2   6  151.32    4.30
  -2  -2  -6  155.03    4.14
  -2   2   6  151.15    4.29
   2  -2   6  154.64    4.30
  -2   2   6  143.12    4.18
   2   2  -6  155.77    4.28
  -2  -2  -6  155.77    4.28
   2   2  -6  157.69    4.28
  -2   2   6  155.93    4.30
  -2  -2  -6  154.43    4.28
  -2  -2   6  147.78    4.31
   2  -2  -6  158.53    4.26
   2  -2  -6  155.42    4.28
  -2   2  -6  161.62    4.28
  -2  -2   6  154.61    4.32
   2   2   6  154.83    4.29
   2   2   6  149.96    4.28
  -2   2  -6  154.49    4.27
  -2  -2  -8   11.42    0.62
   2   2  -8   11.56    0.63
   2  -2   8   11.35    0.66
   2   2  -8   12.48    0.63
   2   2  -8   12.07    0.63
   2   2  -8   12.20    0.61
  -2  -2  -8   11.76    0.43
   2  -2   8   10.63    0.63
  -2  -2  -8   11.32    0.62
  -2   2   8   11.82    0.67
   2   2   8   11.74    0.65
  -2  -2   8   11.51    0.74
   2  -2  -8   12.46    0.64
   2   2   8   11.45    0.63
   2  -2  -8   11.77    0.57
   2  -2  -8   11.93    0.63
  -2   2  -8   12.89    0.64
  -2  -2   8   11.79    0.67
  -2   2  -8   11.80    0.61
   2   2 -10   36.03    1.35
   2   2 -10   37.17    1.43
   2   2 -10   39.61    1.43
  -2  -2 -10   37.84    1.44
  -2  -2 -10   38.96    1.45
   2  -2 -10   36.91    1.26
  -2   2 -10   35.33    1.23
   2  -2 -10   36.67    1.43
  -2   2 -10   38.04    1.41
  -2   2 -10   37.89    1.41
   2  -2 -10   37.59    1.35
   4   2   0   44.35    1.22
   4   2   0   44.38    1.30
  -4   2   0   45.03    1.19
   4  -2   0   44.07    1.28
   4   2   0   43.78    1.23
  -4  -2   0   45.11    1.23
   4   2   0   44.70    1.26
  -4  -2   0   45.46    1.26
   4   2   0   45.00    1.22
   4   2   0   43.00    1.23
  -4  -2   0   45.17    1.23
  -4   2   4  113.35    3.13
   4   2  -4  114.54    3.12
   4  -2   4  114.42    3.13
   4  -2   4  113.34    3.13
  -4   2   4  107.72    3.13
  -4   2   4  111.73    3.15
   4   2  -4  116.39    3.14
   4   2  -4  112.84    3.13
   4  -2  -4  108.65    3.18
   4   2   4  113.51    3.11
   4  -2  -4  117.64    3.13
   4   2   4  110.66    3.11
   4  -2  -4  115.15    3.12
  -4  -2   4  112.16    3.16
  -4  -2   4  114.63    3.16
  -4   2   6  117.05    3.22
   4  -2   6  107.07    3.18
   4   2  -6  111.54    3.10
  -4  -2  -6  111.14    3.17
  -4   2   6  110.13    3.20
  -4  -2  -6  115.19    3.18
   4   2  -6  111.29    3.17
  -4   2   6  104.78    3.14
   4  -2   6  110.71    3.19
   4   2  -6  113.09    3.18
   4  -2  -6  109.22    3.21
  -4   2  -6  109.64    3.16
  -4  -2   6  111.86    3.23
   4   2   6  110.39    3.17
  -4  -2   6  112.93    3.23
   4  -2  -6  112.94    3.18
  -4   2  -6  119.78    3.18
   4   2   6  112.28    3.18
   4  -2  -6  115.04    3.18
  -4  -2  -8    4.18    0.47
  -4  -2  -8    3.73    0.40
   4   2  -8    4.65    0.44
   4   2  -8    4.49    0.44
  -4   2   8    3.53    0.30
   4   2  -8    4.64    0.39
  -4   2   8    3.99    0.42
  -4   2   8    4.37    0.43
   4   2  -8    3.86    0.41
   4  -2   8    4.22    0.41
   4  -2   8    3.80    0.42
   4   2   8    4.00    0.40
  -4  -2   8    3.32    0.40
  -4   2  -8    3.84    0.38
  -4   2  -8    4.23    0.44
   4  -2  -8    3.88    0.40
   4  -2  -8    4.52    0.40
   4   2   8    4.14    0.41
   4  -2  -8    3.69    0.42
   4  -2  -8    4.18    0.34
  -4   2  10   50.75    1.85
   4   2 -10   51.27    1.79
   4   2 -10   51.08    1.79
  -4  -2 -10   52.38    1.82
  -4  -2 -10   53.44    1.82
   4   2 -10   49.78    1.78
  -4   2 -10   50.10    1.78
  -4   2 -10   52.48    1.80
   4  -2 -10   50.37    1.70
   4  -2 -10   51.57    1.80
  -4   2 -10   52.78    1.64
   4  -2 -10   54.57    1.83
   4  -2 -10   50.70    1.72
  -6  -2   0  303.52   11.10
   6   2   0  314.91   11.10
  -6   2   2  578.00   18.08
   6  -2   2  530.69   16.84
   6   2   2  498.52   17.13
  -6  -2   2  499.83   18.91
   6  -2  -2  501.54   17.29
   6   2   2  508.09   17.70
  -6   2  -2  515.60   16.39
  -6   2   4  202.89    5.51
  -6  -2   4  198.89    5.50
  -6   2   6  309.93    8.50
  -6   2   6  306.25    8.51
   6  -2   6  318.60    8.48
   6   2  -6  322.23    8.46
   6  -2   6  315.67    8.48
  -6   2   6  313.99    8.51
   6   2   6  311.05    8.46
   6   2   6  313.42    8.47
   6   2   6  312.63    8.28
  -6  -2   6  321.51    8.55
  -6  -2   6  307.94    8.53
   6   2  -8    0.21    0.18
  -6   2   8    0.20    0.17
  -6   2   8    0.35    0.21
   6   2  -8    0.45    0.26
  -6   2   8    0.08    0.22
   6  -2   8    0.34    0.22
   6   2  -8    0.21    0.21
   6   2  -8    0.17    0.20
  -6  -2  -8    0.30    0.20
  -6   2  -8    0.27    0.20
   6  -2  -8    0.83    0.25
  -6  -2   8    0.10    0.23
   6  -2  -8    0.05    0.19
   6  -2  -8    0.40    0.16
   6  -2  -8    0.32    0.21
   6   2   8    0.22    0.19
  -6   2  -8    0.36    0.21
   6   2 -10   43.67    1.60
  -6  -2 -10   45.31    1.63
   6   2 -10   46.83    1.64
  -6   2  10   43.79    1.68
  -6  -2 -10   44.96    1.64
   6   2 -10   42.10    1.64
   6  -2 -10   45.74    1.62
  -6  -2  10   42.40    1.70
   6  -2 -10   44.18    1.50
  -6   2 -10   46.14    1.62
   6  -2 -10   43.66    1.62
   6  -2 -10   46.12    1.64
  -6   2 -10   47.00    1.63
   8   2   0    8.59    0.37
  -8   2   0    7.98    0.43
   8   2   0    8.27    0.28
   8  -2   0    7.82    0.42
  -8   2   0    8.02    0.33
   8   2   0    7.91    0.45
  -8   2   0    7.97    0.43
   8   2   0    8.00    0.43
  -8  -2   0    8.26    0.37
   8   2   0    8.19    0.28
  -8  -2   0    8.71    0.31
   8   2   0    8.14    0.28
   8   2  -2    1.81    0.19
  -8   2   2    1.66    0.12
  -8   2   2    1.75    0.26
   8  -2   2    1.92    0.11
  -8  -2  -2    1.80    0.15
   8   2  -2    2.04    0.27
  -8  -2  -2    1.78    0.15
  -8  -2  -2    1.91    0.22
   8  -2   2    1.98    0.11
  -8   2   2    1.75    0.15
   8   2  -2    2.25    0.19
   8   2  -2    2.09    0.16
  -8   2   2    1.69    0.15
  -8  -2   2    2.06    0.19
   8   2   2    1.54    0.20
  -8  -2   2    2.12    0.19
   8   2   2    1.87    0.25
   8  -2  -2    1.69    0.12
   8  -2  -2    1.68    0.26
   8  -2  -2    1.86    0.25
   8   2   2    1.74    0.13
  -8   2  -2    1.83    0.11
  -8  -2   2    1.70    0.19
   8  -2  -2    1.63    0.13
   8   2   2    1.72    0.13
  -8  -2   2    1.98    0.28
  -8   2  -2    1.47    0.22
  -8   2  -2    1.88    0.21
  -8   2   4   21.38    0.89
   8  -2   4   24.46    0.78
   8   2  -4   24.02    0.80
  -8  -2  -4   24.50    0.80
   8   2  -4   23.12    0.90
  -8   2   4   24.64    0.82
   8   2  -4   24.62    0.97
  -8  -2  -4   25.72    0.80
   8   2  -4   23.96    0.80
  -8  -2  -4   23.77    0.75
   8  -2   4   24.20    0.78
   8   2  -4   24.67    0.80
  -8  -2   4   21.02    0.89
   8  -2  -4   23.53    0.89
   8  -2  -4   23.48    0.79
  -8  -2   4   23.35    0.85
   8   2   4   23.34    0.82
  -8   2  -4   23.66    0.77
  -8  -2   4   25.55    0.86
   8  -2  -4   24.66    0.72
   8   2   4   23.24    0.77
   8   2   4   24.45    0.78
   8  -2  -4   23.73    0.95
  -8   2  -4   24.19    0.85
   8  -2  -4   24.97    0.80
  -8   2  -4   23.60    0.77
   8   2  -6   48.22    1.48
  -8  -2  -6   45.33    1.49
   8   2  -6   45.12    1.49
  -8   2   6   52.97    1.57
  -8  -2  -6   44.33    1.48
   8  -2   6   50.83    1.51
   8   2  -6   44.89    1.53
   8  -2   6   48.52    1.50
   8   2  -6   45.99    1.49
   8   2  -6   47.56    1.67
   8  -2  -6   47.25    1.40
   8   2   6   51.97    1.38
  -8   2  -6   46.26    1.47
  -8  -2   6   48.10    1.57
   8   2   6   48.73    1.49
  -8  -2   6   50.67    1.59
   8  -2  -6   44.84    1.48
   8   2   6   49.62    1.49
   8  -2  -6   44.98    1.63
   8  -2  -6   45.30    1.49
  -8   2  -6   45.80    1.47
   8   2  -8    9.06    0.57
  -8  -2  -8   10.93    0.61
   8   2  -8    9.95    0.53
   8   2  -8    9.34    0.68
   8   2  -8    8.80    0.58
  -8   2   8    9.13    0.60
  -8  -2  -8    9.15    0.56
  -8  -2   8    9.38    0.64
   8  -2  -8    9.59    0.59
  -8   2  -8   10.13    0.45
  -8   2  -8    9.37    0.55
  -8   2  -8    9.09    0.56
   8  -2  -8    9.36    0.57
   8  -2  -8    9.94    0.67
  -8  -2   8    9.45    0.63
  -8  -2 -10    9.18    0.77
   8   2 -10   11.01    0.65
   8   2 -10   12.10    0.70
   8   2 -10   11.16    0.76
  -8  -2 -10   12.33    0.72
   8   2 -10   12.53    0.74
   8  -2 -10   11.48    0.73
  -8  -2  10    9.96    0.78
   8  -2 -10   10.35    0.56
   8  -2 -10   11.77    0.74
   8  -2 -10   11.06    0.71
  -8   2 -10   12.68    0.84
  -8   2 -10   10.60    0.78
  10   2   0    1.95    0.27
  10   2   0    1.78    0.11
  10   2   0    1.67    0.25
  10   2   0    1.88    0.11
  10   2   0    1.62    0.20
 -10   2   0    1.82    0.19
  10  -2   0    2.49    0.30
  10   2   0    1.92    0.11
 -10   2   0    1.71    0.25
  10  -2   0    1.38    0.22
 -10   2   0    1.96    0.27
 -10  -2  -4  187.44    5.01
  10   2  -4  188.63    5.20
  10  -2   4  184.28    5.03
 -10  -2  -4  188.62    5.16
  10   2  -4  184.16    5.01
 -10   2   4  179.05    5.03
  10   2  -4  184.61    5.02
 -10   2   4  186.76    5.04
  10   2  -4  185.12    5.27
 -10  -2  -4  184.83    5.01
  10  -2   4  185.93    4.97
  10   2   4  190.39    5.10
  10   2   4  184.35    4.98
  10  -2  -4  186.50    4.93
  10  -2  -4  169.38    5.22
 -10  -2   4  179.95    5.08
 -10  -2   4  190.20    5.01
 -10   2  -4  185.21    4.97
  10  -2  -4  181.48    4.99
 -10  -2   4  187.68    5.10
  10  -2  -4  179.51    4.99
  10   2   4  186.54    4.98
 -10   2  -4  183.14    5.10
  10   2  -6  254.65    7.02
  10   2  -6  243.54    6.70
 -10   2   6  245.25    6.77
 -10  -2  -6  241.92    6.71
 -10   2   6  250.58    6.77
  10   2  -6  251.29    6.70
  10   2  -6  239.02    6.70
  10   2  -6  252.48    6.83
  10  -2   6  256.34    6.94
 -10  -2  -6  237.85    6.71
 -10  -2  -6  249.71    6.87
  10  -2   6  245.10    6.69
  10   2   6  246.04    6.63
  10  -2  -6  249.28    6.71
 -10  -2   6  249.73    6.81
 -10  -2   6  244.44    6.80
  10  -2  -6  247.66    6.70
  10  -2  -6  243.09    6.82
  10   2   6  240.88    6.68
  10  -2  -6  233.29    6.92
 -10   2  -6  245.25    6.70
  10  -2  -6  248.70    6.59
 -10   2  -6  243.92    6.68
 -10   2  -6  249.14    6.68
 -10  -2  -8    5.54    0.56
 -10  -2  -8    4.02    0.43
  10   2  -8    4.48    0.37
 -10   2   8    4.54    0.49
  10   2  -8    4.89    0.45
 -10  -2  -8    4.37    0.44
 -10   2   8    4.31    0.44
  10   2  -8    4.43    0.54
  10   2  -8    5.26    0.46
  10   2  -8    4.88    0.44
 -10   2  -8    4.73    0.30
 -10   2  -8    5.98    0.46
  10  -2  -8    4.89    0.42
 -10  -2   8    3.96    0.52
 -10  -2   8    4.88    0.51
  10  -2  -8    5.63    0.33
 -10   2  -8    4.66    0.43
  10  -2  -8    4.77    0.45
  10  -2  -8    4.75    0.53
  10   2 -10   22.84    0.99
  10   2 -10   24.17    1.06
  10   2 -10   23.18    1.07
 -10  -2 -10   23.73    1.08
 -10  -2 -10   24.03    1.18
 -10  -2 -10   23.61    1.08
  10  -2 -10   24.50    1.09
  10  -2 -10   22.60    1.14
  10  -2 -10   24.64    1.08
 -10   2 -10   23.53    1.04
 -10   2 -10   23.08    1.05
 -12  -2   0   16.78    0.67
  12   2   0   17.05    0.48
  12   2   0   16.58    0.79
  12   2   0   17.24    0.78
  12  -2   0   16.68    0.75
  12   2   0   17.64    0.48
 -12   2   0   17.72    0.79
 -12   2   0   16.78    0.63
  12   2  -4  101.69    2.88
  12   2  -4  103.68    3.12
 -12   2   4  104.24    2.93
  12  -2   4  102.57    2.80
  12   2  -4  101.96    3.19
  12   2  -4  102.70    2.91
  12  -2   4  106.76    2.85
 -12  -2  -4  104.94    2.89
 -12  -2  -4  105.20    2.89
 -12   2   4  101.74    2.92
  12  -2   4  104.64    2.97
 -12  -2  -4  100.54    3.05
  12   2   4  101.54    2.83
 -12   2  -4  104.31    2.84
  12  -2  -4   97.80    3.08
  12   2   4  104.32    3.02
  12  -2  -4  101.87    2.86
  12  -2  -4  102.65    2.80
 -12   2  -4  103.19    2.84
  12  -2  -4   97.06    3.16
 -12  -2   4  105.44    2.90
  12  -2  -4  103.17    2.87
  12   2   4  103.36    2.84
 -12   2  -4  105.88    3.03
 -12  -2   4  103.34    2.97
 -12  -2   4  104.55    2.98
  12   2  -6   88.18    2.57
 -12  -2  -6   89.29    2.59
  12   2  -6   85.20    2.56
 -12   2   6   90.05    2.65
 -12  -2  -6   85.87    2.75
 -12   2   6   89.27    2.65
  12   2  -6   87.38    2.74
 -12  -2  -6   87.53    2.58
  12   2  -6   91.81    2.89
  12  -2   6   85.11    2.52
  12  -2   6   87.28    2.54
 -12   2  -6   87.36    2.56
  12   2   6   87.04    2.54
 -12  -2   6   85.40    2.68
  12  -2  -6   89.04    2.43
 -12   2  -6   89.30    2.54
  12  -2  -6   87.09    2.74
  12   2   6   88.24    2.54
 -12   2  -6   87.96    2.60
  12  -2  -6   89.01    2.87
  12  -2  -6   88.31    2.57
  12   2   6   87.84    2.55
 -12  -2   6   93.13    2.72
  12   2  -8    4.36    0.44
  12   2  -8    4.10    0.42
 -12   2   8    4.57    0.46
 -12  -2  -8    4.33    0.43
 -12  -2  -8    4.16    0.54
 -12  -2  -8    4.43    0.44
  12   2  -8    4.61    0.58
 -12   2   8    4.18    0.50
  12   2  -8    4.81    0.37
  12   2  -8    4.69    0.48
 -12  -2   8    4.29    0.50
 -12   2  -8    4.55    0.30
  12  -2  -8    4.40    0.27
 -12  -2   8    4.25    0.48
  12  -2  -8    4.30    0.43
  12  -2  -8    4.60    0.56
 -12   2  -8    4.47    0.42
 -12   2  -8    4.96    0.43
  12  -2  -8    3.65    0.43
 -14  -2   0   72.41    2.13
 -14   2   0   70.93    2.29
  14   2   0   69.07    2.28
  14  -2   0   70.34    2.26
 -14   2   0   71.74    2.08
  14   2   0   69.94    2.29
  14   2  -2  398.97   10.65
  14   2  -2  397.38   11.06
 -14   2   2  409.03   10.69
 -14  -2   2  406.62   10.75
 -14  -2  -4   11.34    0.49
  14  -2   4   11.29    0.59
  14   2  -4   11.17    0.76
 -14  -2  -4   11.15    0.48
  14   2  -4   11.01    0.51
  14   2  -4   12.66    0.49
 -14   2   4   11.09    0.53
  14   2  -4   10.87    0.52
  14   2  -4   11.74    0.48
 -14   2   4   12.31    0.54
 -14  -2  -4   11.33    0.66
 -14  -2   4   11.30    0.57
 -14   2  -4   10.41    0.62
 -14  -2   4   11.91    0.51
 -14   2  -4   11.37    0.44
  14  -2  -4   10.47    0.45
  14  -2  -4   10.65    0.74
  14   2   4   11.78    0.41
  14   2   4   11.25    0.63
  14   2   4   11.20    0.41
  14  -2  -4   11.41    0.47
 -14  -2   4   10.90    0.57
  14  -2  -4   12.68    0.93
 -14   2  -4   11.67    0.66
 -14   2  -4   11.36    0.44
  14   2  -6   70.87    2.17
  14   2  -6   73.53    2.43
  14   2  -6   75.44    2.57
 -14   2   6   72.48    2.27
 -14  -2  -6   74.55    2.22
 -14  -2  -6   74.47    2.42
  14   2  -6   72.72    2.19
  14  -2   6   70.54    2.14
 -14  -2  -6   75.95    2.21
 -14   2   6   72.73    2.27
  14  -2   6   72.53    2.12
  14   2  -6   74.17    2.17
  14  -2  -6   75.93    2.43
  14  -2  -6   69.34    2.52
  14   2   6   75.46    2.22
  14  -2  -6   75.31    2.19
 -14   2  -6   72.88    2.16
 -14   2  -6   71.62    2.24
 -14  -2   6   74.09    2.33
 -14   2  -6   72.55    2.16
  14  -2  -6   73.75    2.18
 -14  -2  -8   15.95    0.93
 -14   2   8   13.65    0.79
  14   2  -8   15.12    0.84
 -14   2   8   14.34    0.81
  14   2  -8   14.07    0.63
 -14  -2  -8   15.62    0.74
 -14  -2  -8   13.39    0.72
  14   2  -8   14.47    0.72
  14   2  -8   16.08    1.01
  14   2  -8   14.30    0.72
 -14   2  -8   14.05    0.71
  14  -2  -8   14.18    0.72
  14  -2  -8   15.37    1.22
 -14   2  -8   13.45    0.69
  14  -2  -8   13.57    0.71
 -14  -2   8   13.87    0.84
 -14  -2   8   13.47    0.83
  16  -2   0   49.59    2.16
 -16  -2   0   59.30    1.80
 -16   2   0   56.35    1.98
  16   2   0   57.59    2.00
 -16   2   0   58.99    1.75
  16   2  -2  138.41    4.12
  16   2  -2  132.48    4.14
 -16  -2  -2  131.77    3.93
 -16   2   2  141.38    3.72
  16   2  -2  138.50    3.62
 -16   2   2  138.88    3.71
 -16  -2  -2  135.32    3.67
  16  -2   2  138.57    4.02
 -16   2  -2  135.98    4.04
  16  -2  -2  133.21    4.08
 -16   2  -2  133.44    3.91
  16   2   2  139.18    4.07
  16  -2  -2  130.62    4.15
 -16  -2   2  139.85    3.84
  16   2  -4    1.53    0.18
 -16   2   4    1.49    0.24
  16   2  -4    1.95    0.42
  16   2  -4    1.64    0.19
  16   2  -4    1.76    0.23
 -16  -2  -4    1.45    0.33
  16   2  -4    1.66    0.21
 -16  -2  -4    1.99    0.23
 -16   2   4    1.89    0.24
  16  -2   4    1.73    0.31
  16   2  -4    1.51    0.40
  16   2  -4    1.66    0.21
 -16  -2  -4    2.05    0.25
 -16  -2   4    2.23    0.30
  16   2   4    1.87    0.34
 -16   2  -4    1.37    0.28
  16  -2  -4    1.45    0.36
 -16   2  -4    1.56    0.17
 -16   2  -4    1.28    0.46
 -16  -2   4    1.89    0.27
  16  -2  -4    1.54    0.40
 -16   2  -4    1.85    0.19
  16  -2  -4    1.66    0.18
 -16  -2   4    2.11    0.27
  16   2  -6   14.03    0.59
 -16   2   6   13.28    0.71
  16   2  -6   14.00    0.62
 -16  -2  -6   14.98    0.64
  16   2  -6   14.85    0.96
  16   2  -6   14.24    0.87
  16  -2   6   12.15    0.45
  16   2  -6   13.93    0.62
 -16   2   6   12.59    0.69
 -16  -2  -6   13.33    0.62
 -16  -2  -6   14.62    0.86
  16  -2  -6   13.73    0.93
 -16  -2   6   13.15    0.74
  16   2   6   13.54    0.68
 -16   2  -6   14.84    0.60
 -16  -2   6   13.62    0.74
  16  -2  -6   14.29    0.62
 -16   2  -6   14.53    0.85
  16  -2  -6   15.37    0.88
  16  -2  -6   14.13    0.62
 -16   2  -6   13.58    0.70
 -16   2  -6   15.21    0.60
  16   2  -8    8.66    0.57
  16   2  -8    8.95    0.72
 -16  -2  -8    8.04    0.75
 -16  -2  -8    8.16    0.58
 -16  -2  -8    8.04    0.57
 -16   2  -8    8.98    0.55
 -16   2  -8    8.53    0.76
 -16   2  -8    8.69    0.53
  16  -2  -8    9.12    0.58
 -18   2   0    0.51    0.19
  18   2   0    0.69    0.31
  18   2   0    0.36    0.30
 -18  -2   0    0.41    0.20
  18  -2   0    0.16    0.29
  18   2  -2  123.71    3.92
 -18  -2  -2  122.69    3.67
  18   2  -2  126.05    3.88
 -18   2   2  126.24    3.47
  18  -2   2  124.77    3.77
  18  -2  -2  123.74    3.83
 -18   2  -2  116.63    3.77
  18   2   2  127.65    3.82
 -18  -2   2  124.62    3.55
 -18   2  -2  125.24    3.64
 -18  -2  -4    2.11    0.37
 -18   2   4    1.79    0.24
 -18  -2  -4    1.90    0.21
 -18  -2  -4    1.64    0.20
  18   2  -4    2.08    0.21
  18  -2   4    1.97    0.35
 -18   2   4    1.58    0.30
  18   2  -4    2.29    0.47
  18   2  -4    1.68    0.19
  18   2  -4    1.65    0.18
  18   2  -4    1.77    0.42
 -18  -2   4    1.95    0.29
 -18   2  -4    1.49    0.32
  18  -2  -4    1.98    0.14
 -18   2  -4    1.52    0.33
  18  -2  -4    1.83    0.44
  18   2   4    1.39    0.34
  18  -2  -4    1.28    0.40
  18  -2  -4    1.73    0.14
 -18  -2   4    1.90    0.24
 -18  -2   4    1.73    0.27
  18   2  -6   37.62    1.26
 -18  -2  -6   42.35    1.62
 -18   2   6   38.14    1.41
  18   2  -6   42.18    1.67
  18   2  -6   37.22    1.26
 -18  -2  -6   40.62    1.30
 -18   2   6   37.18    1.39
  18   2  -6   38.56    1.75
  18   2  -6   36.50    1.24
 -18  -2  -6   38.58    1.28
  18  -2  -6   40.45    1.63
 -18   2  -6   39.91    1.58
  18  -2  -6   37.35    1.73
  18  -2  -6   38.31    1.24
 -18  -2   6   38.74    1.46
 -18  -2   6   37.94    1.44
  18  -2  -6   38.91    1.33
 -18   2  -6   39.35    1.23
  18   2   6   40.44    1.55
 -18   2  -6   38.47    1.22
  20  -2   0    0.77    0.35
  20   2   0    1.16    0.42
 -20  -2   0    0.38    0.21
  20   2  -2   41.71    1.80
 -20  -2  -2   42.06    1.55
  20  -2   2   42.29    1.65
 -20   2   2   41.96    1.34
  20   2  -2   43.27    1.76
 -20  -2   2   42.12    1.43
 -20   2  -2   41.76    1.51
  20  -2  -2   42.52    1.72
  20   2   2   40.74    1.68
 -20  -2  -4    0.55    0.27
 -20   2   4    0.51    0.16
 -20   2   4    0.29    0.18
  20  -2   4    0.72    0.31
  20   2  -4    0.33    0.39
  20   2  -4    1.06    0.44
 -20  -2   4    0.45    0.17
 -20  -2   4    0.40    0.18
  20  -2  -4    1.35    0.44
 -20   2  -4    0.19    0.25
  20  -2  -4    0.65    0.38
  20   2   4    0.43    0.33
 -22   2   0   11.20    0.62
  22   2   0   11.99    0.91
 -22  -2   0   11.04    0.67
  22  -2   0   10.96    0.86
 -22  -2  -2   21.71    1.02
  22  -2   2   21.15    1.13
 -22   2   2   20.29    0.79
  22   2  -2   22.81    1.25
  22   2  -2   19.50    1.31
  22  -2  -2   21.24    1.19
  22   2   2   23.05    1.20
 -22   2  -2   19.96    0.96
 -22  -2   2   19.70    0.87
  -1   3   1  169.21    6.88
   1   3  -1  161.16    7.18
   1  -3  -1  157.38    6.61
   1   3   1  163.30    6.99
  -1  -3   1  165.59    7.31
  -1   3  -1  158.49    6.80
   1   3  -3  848.69   31.66
   1  -3   3  860.42   29.63
  -1  -3   3  998.24   30.91
   1   3  -5  207.22   12.24
  -1   3   5  228.52   12.80
   1  -3   5  232.68   13.61
  -1  -3   5  231.09   13.48
   1  -3  -5  224.81   12.46
   1   3   5  197.42   12.04
  -1   3  -5  243.08   12.86
   1  -3   7   74.23    2.29
  -1   3   7   71.34    2.10
  -1  -3  -7   76.02    2.26
  -1  -3  -7   76.66    2.26
  -1   3   7   74.23    2.27
  -1  -3  -7   76.72    2.09
  -1   3   7   75.39    2.27
   1  -3   7   76.93    2.30
   1   3  -7   72.72    2.24
   1   3  -7   75.12    2.24
  -1   3  -7   71.15    2.23
  -1  -3   7   74.75    2.30
  -1   3  -7   75.88    2.24
   1  -3  -7   74.79    2.25
   1   3   7   73.05    2.11
   1  -3  -7   77.37    2.27
   1   3   7   74.29    2.26
   1   3   7   75.21    2.27
  -1  -3   7   74.48    2.30
   1  -3   9   66.64    2.22
  -1   3   9   63.10    2.25
   1   3  -9   62.22    2.04
   1   3  -9   61.49    2.02
   1   3  -9   62.75    2.04
  -1  -3  -9   62.95    2.06
   1   3  -9   62.53    2.02
  -1  -3  -9   61.77    2.04
  -1   3  -9   63.00    2.03
  -1  -3   9   64.73    2.12
   1   3   9   64.86    2.09
   1  -3  -9   59.50    1.87
   1  -3  -9   63.14    2.05
   1  -3  -9   62.84    2.05
  -1   3  -9   63.55    2.05
   1   3 -11   29.38    1.23
  -1  -3 -11   29.21    1.27
   1   3 -11   27.43    1.11
   1   3 -11   29.37    1.22
  -1  -3 -11   28.97    1.27
   1  -3 -11   27.73    1.23
  -1   3 -11   26.76    1.04
  -1   3 -11   29.12    1.22
  -1   3 -11   29.25    1.24
  -3  -3  -1   10.14    0.35
  -3  -3  -1   10.53    0.37
   3   3  -1   11.56    0.37
   3  -3   1   10.13    0.33
   3   3  -1   10.57    0.36
  -3  -3  -1   10.81    0.35
  -3   3   1   10.78    0.33
   3   3  -1   10.81    0.37
  -3   3   1    9.46    0.39
  -3   3   1   10.45    0.33
   3   3  -1   10.07    0.36
   3  -3   1   11.17    0.34
   3  -3  -1   10.64    0.34
  -3   3  -1   10.42    0.33
  -3  -3   1   10.39    0.37
   3   3   1   10.06    0.34
   3   3   1    9.78    0.36
   3   3   1    9.80    0.34
  -3  -3   1   10.56    0.37
  -3  -3   1   11.10    0.37
  -3   3  -1   10.33    0.33
  -3   3   3  509.33   18.91
   3   3   3  560.46   19.65
   3   3   3  507.79   18.75
  -3   3  -3  485.97   18.38
   3  -3  -3  525.77   18.91
  -3  -3   3  524.85   20.26
  -3   3   5   76.93    2.23
   3   3  -5   78.03    2.21
  -3   3   5   79.03    2.25
   3  -3   5   78.77    2.26
  -3   3   5   79.79    2.26
  -3  -3  -5   77.39    2.24
   3   3  -5   74.55    2.24
   3   3  -5   76.98    2.25
   3   3  -5   75.98    2.24
   3  -3   5   76.03    2.25
  -3  -3  -5   79.82    2.25
   3   3   5   80.25    2.31
   3  -3  -5   75.79    2.27
   3  -3  -5   79.56    2.25
   3  -3  -5   80.93    2.25
  -3  -3   5   76.09    2.28
  -3   3  -5   76.77    2.23
   3   3   5   77.69    2.24
  -3   3  -5   77.74    2.23
  -3  -3   5   77.96    2.29
   3  -3   7   61.88    1.96
  -3   3   7   59.88    1.85
   3   3  -7   61.80    1.93
  -3   3   7   63.19    1.96
   3  -3   7   64.68    1.98
   3   3  -7   61.32    1.92
   3   3  -7   60.90    1.92
  -3  -3  -7   62.75    1.94
  -3  -3  -7   65.12    1.95
  -3   3   7   62.53    1.96
  -3   3  -7   64.48    1.93
   3   3   7   62.68    1.94
  -3   3  -7   61.03    1.91
  -3  -3   7   64.18    2.00
   3  -3  -7   61.38    1.93
   3   3   7   63.68    1.95
   3  -3  -7   61.16    1.91
  -3  -3   7   62.89    1.99
   3  -3  -7   63.73    1.94
  -3  -3  -9   54.30    1.83
   3   3  -9   54.19    1.83
   3   3  -9   53.69    1.80
   3   3  -9   53.52    1.80
   3   3  -9   52.65    1.79
  -3   3   9   54.24    1.85
  -3  -3  -9   54.46    1.82
  -3   3  -9   53.62    1.79
   3  -3  -9   53.94    1.82
  -3   3  -9   56.80    1.80
   3  -3  -9   51.82    1.72
   3  -3  -9   54.11    1.81
   5   3  -1  307.05   11.49
  -5   3   1  287.88    9.69
  -5  -3  -1  249.76   10.27
   5  -3   1  275.73    9.31
  -5   3   1  286.38    9.92
  -5  -3   1  262.33   11.27
  -5   3  -1  266.91    9.01
   5   3   1  286.90   11.04
   5   3  -3  982.19   31.62
   5  -3   3  988.03   30.63
  -5   3   3 1000.00   31.14
   5   3   3  938.37   31.12
  -5  -3   3  887.11   32.06
  -5   3  -3  852.20   29.39
   5  -3  -3  975.78   30.65
   5   3  -5   40.30    1.25
   5   3  -5   40.33    1.24
  -5   3   5   35.26    1.25
   5   3  -5   41.31    1.25
   5  -3   5   37.15    1.23
   5   3  -5   42.67    1.26
  -5  -3  -5   40.78    1.25
  -5  -3  -5   39.92    1.24
   5  -3   5   37.85    1.23
  -5   3   5   38.73    1.25
  -5   3   5   35.37    1.23
  -5  -3   5   36.21    1.27
   5  -3  -5   41.16    1.31
  -5   3  -5   40.30    1.22
   5  -3  -5   42.39    1.27
  -5  -3   5   38.74    1.29
   5  -3  -5   41.13    1.16
   5   3   5   37.18    1.21
  -5   3  -5   39.49    1.22
   5   3   5   38.52    1.22
   5  -3  -5   40.55    1.24
  -5  -3  -7   60.12    1.90
  -5   3   7   54.03    1.85
   5  -3   7   60.98    1.92
   5   3  -7   62.07    1.90
  -5   3   7   62.28    1.94
   5   3  -7   60.94    1.90
   5  -3   7   61.61    1.92
   5   3  -7   61.87    1.81
   5   3  -7   61.71    1.89
  -5   3   7   61.89    1.93
  -5  -3  -7   61.39    1.91
   5  -3  -7   60.98    2.01
   5  -3  -7   65.30    1.82
   5   3   7   60.91    1.90
  -5  -3   7   58.91    1.96
  -5   3  -7   59.97    1.88
  -5   3  -7   59.24    1.87
  -5  -3   7   62.43    2.00
   5  -3  -7   63.19    1.95
   5  -3  -7   62.76    1.91
   5   3   7   60.30    1.89
   5   3  -9   11.07    0.64
  -5   3   9   10.75    0.70
   5   3  -9   12.12    0.73
  -5  -3  -9   11.20    0.68
   5   3  -9   10.56    0.64
   5   3  -9   11.51    0.68
  -5  -3  -9   12.96    0.71
   5  -3  -9   11.96    0.57
  -5  -3   9   10.81    0.74
  -5   3  -9   11.52    0.67
  -5   3  -9   11.74    0.65
   5  -3  -9   12.85    0.73
   5  -3  -9   11.33    0.66
   5  -3  -9   12.23    0.66
   7  -3   1  772.63   20.91
  -7  -3  -1  703.72   23.34
  -7   3   1  758.46   22.26
   7   3  -1  762.95   24.50
  -7   3   1  740.54   22.38
  -7   3  -1  761.70   20.59
  -7  -3   1  736.79   25.01
   7   3   1  774.46   24.38
   7   3  -3  291.65   13.26
  -7   3   3  296.96   12.81
   7   3   3  301.74   12.44
  -7  -3   3  248.48   13.47
  -7   3  -3  276.51   12.29
   7  -3  -3  267.03   12.08
   7   3   3  296.23   12.98
  -7   3   5   13.05    0.59
   7   3  -5   11.33    0.53
  -7  -3  -5   11.92    0.52
   7  -3   5   12.37    0.51
  -7   3   5   12.11    0.53
   7   3  -5   11.53    0.65
   7   3  -5   10.86    0.55
   7   3  -5   11.87    0.52
  -7  -3  -5   11.47    0.52
   7   3  -5   11.73    0.52
   7  -3   5   12.43    0.52
   7  -3  -5   12.08    0.42
   7  -3  -5   10.73    0.50
  -7  -3   5   12.39    0.57
  -7  -3   5   11.68    0.57
   7   3   5   12.00    0.50
   7   3   5   11.92    0.50
   7  -3  -5   10.81    0.60
   7   3   5   13.14    0.58
  -7   3  -5   11.37    0.48
   7  -3  -5   11.44    0.51
  -7   3  -5   11.34    0.49
  -7  -3  -7  120.68    3.50
   7   3  -7  122.69    3.50
  -7  -3  -7  119.58    3.50
   7   3  -7  119.82    3.48
  -7   3   7  125.05    3.55
   7  -3   7  123.43    3.52
  -7   3   7  127.22    3.56
   7   3  -7  116.46    3.64
   7   3  -7  122.28    3.49
   7   3  -7  120.26    3.46
  -7   3  -7  119.51    3.47
  -7  -3   7  127.27    3.60
   7   3   7  118.94    3.50
  -7   3  -7  121.95    3.47
   7  -3  -7  122.50    3.50
   7  -3  -7  123.81    3.50
   7   3   7  119.96    3.62
  -7  -3   7  124.42    3.59
   7  -3  -7  119.63    3.60
   7  -3  -7  122.73    3.38
   7   3  -9   44.49    1.69
  -7  -3  -9   44.24    1.59
  -7  -3  -9   45.25    1.61
  -7   3   9   45.24    1.65
   7   3  -9   48.24    1.60
   7   3  -9   45.97    1.57
  -7  -3   9   44.56    1.68
   7  -3  -9   45.87    1.45
   7  -3  -9   45.95    1.70
   7  -3  -9   43.84    1.77
   7  -3  -9   45.09    1.58
  -7   3  -9   44.51    1.55
  -7   3  -9   45.62    1.57
  -9   3   1  503.37   15.77
  -9   3   1  529.38   16.00
   9   3  -1  509.84   18.17
  -9  -3  -1  502.00   17.27
   9   3   1  528.25   18.16
  -9  -3   1  493.51   18.81
   9  -3   3  205.09    5.42
  -9  -3   3  214.03    5.55
  -9   3  -3  191.30    5.54
  -9  -3  -5   28.60    0.96
  -9  -3  -5   28.76    1.07
   9   3  -5   28.13    1.06
   9   3  -5   28.21    1.15
   9   3  -5   28.70    0.96
   9  -3   5   26.76    0.92
  -9   3   5   28.07    0.98
  -9  -3  -5   27.35    0.95
   9   3  -5   28.32    0.96
   9   3  -5   28.58    0.96
  -9   3   5   27.45    0.97
   9  -3   5   27.90    0.93
   9   3   5   26.87    0.95
   9   3   5   27.02    0.92
   9  -3  -5   28.88    1.06
   9  -3  -5   27.35    1.11
   9   3   5   27.11    0.92
  -9  -3   5   28.46    1.03
   9  -3  -5   27.18    0.93
   9  -3  -5   28.62    0.83
   9  -3  -5   28.07    0.95
  -9   3  -5   28.54    0.92
  -9  -3   5   27.98    1.03
  -9   3  -5   27.24    0.91
   9   3  -7  119.47    3.38
   9   3  -7  123.63    3.62
   9   3  -7  117.72    3.37
   9   3  -7  116.39    3.36
   9   3  -7  111.30    3.40
   9  -3   7  118.71    3.39
  -9   3   7  116.73    3.43
   9  -3   7  114.66    3.37
  -9   3   7  122.54    3.45
  -9  -3  -7  117.79    3.79
  -9  -3   7  112.36    3.47
  -9  -3   7  117.64    3.49
  -9   3  -7  116.29    3.36
   9  -3  -7  117.68    3.38
  -9   3  -7  114.77    3.34
   9   3   7  116.50    3.17
   9  -3  -7  119.93    3.57
   9   3   7  115.06    3.36
   9   3   7  114.80    3.36
   9  -3  -7  116.41    3.23
   9  -3  -7  118.45    3.39
  -9   3  -7  120.23    3.46
  -9  -3  -9   40.13    1.53
  -9  -3  -9   37.88    1.40
   9   3  -9   37.59    1.37
  -9  -3  -9   36.10    1.39
   9   3  -9   35.74    1.46
   9   3  -9   33.31    1.49
  -9   3   9   36.71    1.44
   9   3  -9   37.56    1.40
  -9   3   9   41.10    1.94
   9  -3  -9   38.12    1.39
   9  -3  -9   37.82    1.39
  -9   3  -9   37.62    1.36
  -9   3  -9   36.47    1.17
  -9  -3   9   37.08    1.50
  -9   3  -9   39.14    1.38
   9  -3  -9   38.06    1.49
   9  -3  -9   35.92    1.39
 -11  -3  -1   80.16    2.25
 -11  -3  -1   78.65    2.26
  11  -3   1   81.22    2.42
 -11   3   1   86.28    2.20
 -11  -3  -1   78.44    2.37
 -11   3   1   84.12    2.26
  11   3  -1   80.26    2.24
  11   3  -1   80.16    2.28
  11   3  -1   80.00    2.34
  11   3  -1   79.10    2.48
 -11   3   1   84.10    2.50
  11   3  -1   78.82    2.22
 -11   3   1   85.47    2.20
  11   3  -1   75.95    2.47
 -11  -3   1   84.67    2.30
 -11  -3   1   79.93    2.33
 -11   3  -1   75.86    2.44
  11   3   1   84.91    2.21
  11   3   1   82.04    2.47
  11   3   1   83.32    2.19
  11   3   1   83.88    2.22
  11   3   1   84.10    2.19
  11  -3  -1   79.10    2.50
  11  -3  -1   78.85    2.45
  11   3   1   82.28    2.43
  11   3  -3  118.96    3.40
  11   3  -3  121.30    3.64
 -11  -3  -3  126.07    3.57
 -11   3   3  128.81    3.42
 -11   3   3  128.54    3.42
  11   3  -3  122.48    3.46
 -11  -3  -3  122.08    3.41
  11  -3   3  128.24    3.52
 -11   3   3  129.42    3.32
  11   3  -3  125.03    3.46
  11   3  -3  123.45    3.68
  11  -3   3  128.40    3.31
 -11  -3  -3  123.75    3.42
 -11   3  -3  123.14    3.34
  11  -3  -3  121.46    3.38
 -11  -3   3  128.03    3.50
  11   3   3  126.89    3.36
 -11  -3   3  128.27    3.50
 -11   3  -3  124.18    3.35
 -11   3  -3  122.73    3.57
  11  -3  -3  117.72    3.60
 -11   3  -3  113.28    3.52
  11  -3  -3  121.97    3.37
  11  -3  -3  116.02    3.66
  11   3   3  127.22    3.37
  11   3   3  129.48    3.59
 -11  -3   3  127.88    3.46
  11   3  -5   42.24    1.34
  11   3  -5   42.77    1.51
 -11  -3  -5   44.63    1.36
  11   3  -5   43.47    1.35
 -11   3   5   39.53    1.36
  11  -3   5   40.64    1.29
  11   3  -5   43.81    1.61
 -11  -3  -5   43.89    1.35
  11   3  -5   42.40    1.34
 -11  -3  -5   43.32    1.50
 -11   3   5   41.82    1.37
  11  -3   5   40.87    1.29
  11   3   5   40.30    1.38
  11  -3  -5   41.76    1.33
 -11  -3   5   41.63    1.43
 -11  -3   5   40.97    1.43
 -11   3  -5   42.97    1.42
 -11   3  -5   44.72    1.30
  11   3   5   41.93    1.30
  11  -3  -5   43.79    1.50
  11  -3  -5   44.93    1.19
  11  -3  -5   43.47    1.34
  11   3   5   40.73    1.30
 -11   3  -5   44.60    1.30
  11  -3  -5   41.25    1.57
 -11   3   7   19.91    0.87
 -11  -3  -7   18.75    0.94
  11  -3   7   18.95    0.79
 -11   3   7   19.87    0.86
  11   3  -7   19.84    1.03
  11   3  -7   18.87    0.80
  11   3  -7   19.19    0.88
 -11  -3  -7   18.42    0.81
 -11  -3  -7   18.51    0.81
  11   3  -7   18.62    0.80
  11   3  -7   18.87    0.77
 -11   3  -7   18.96    0.77
  11  -3  -7   20.05    1.01
  11  -3  -7   18.78    0.81
  11   3   7   20.26    0.67
  11  -3  -7   19.06    0.62
 -11  -3   7   19.65    0.90
  11   3   7   19.99    0.79
 -11   3  -7   19.11    0.78
  11  -3  -7   19.57    0.81
 -11   3  -7   18.71    0.77
 -11  -3   7   19.73    0.91
  11   3  -9   26.39    1.27
  11   3  -9   26.36    1.06
 -11   3   9   23.52    1.53
 -11  -3  -9   26.63    1.09
 -11  -3  -9   25.48    1.21
  11   3  -9   24.43    0.99
 -11   3   9   26.31    1.16
 -11  -3  -9   26.31    1.10
 -11   3  -9   26.65    1.06
  11  -3  -9   24.50    1.19
  11  -3  -9   25.41    1.07
  11  -3  -9   23.51    1.03
 -11   3  -9   24.84    0.84
 -11   3  -9   25.30    1.04
 -11  -3   9   25.51    1.19
  11  -3  -9   24.85    0.82
  13   3  -1  103.35    2.80
 -13   3   1   99.30    3.13
 -13   3   1  104.16    2.79
  13   3  -1  104.01    3.15
  13   3  -1  105.45    2.81
 -13  -3  -1  106.02    3.01
  13  -3   1  102.16    3.07
 -13   3   1  102.97    2.88
 -13  -3  -1  104.44    2.84
  13   3  -1  104.99    2.79
  13   3  -1  106.91    3.16
 -13   3   1  105.14    2.78
  13  -3  -1  105.06    3.11
 -13   3  -1   99.07    3.25
 -13   3  -1  106.89    2.96
 -13  -3   1  103.69    2.96
  13   3   1   99.28    2.75
  13   3   1  101.63    3.12
  13   3   1  104.37    2.76
  13   3   1  103.71    3.09
 -13  -3  -3  128.80    3.46
 -13   3   3  123.98    3.38
  13   3  -3  125.49    3.49
  13   3  -3  125.67    3.79
  13   3  -3  120.57    3.43
 -13  -3  -3  129.26    3.46
 -13   3   3  124.50    3.46
  13   3  -3  129.08    3.76
  13   3  -3  124.99    3.53
  13  -3   3  122.38    3.60
  13   3  -3  125.68    3.49
 -13  -3  -3  127.93    3.65
  13   3  -3  124.53    3.43
  13  -3  -3  130.56    3.82
 -13  -3   3  122.58    3.54
  13  -3  -3  127.92    3.40
  13   3   3  123.46    3.67
 -13  -3   3  123.15    3.54
  13  -3  -3  125.74    3.41
 -13   3  -3  124.29    3.66
  13   3   3  119.54    3.37
 -13  -3   3  123.79    3.51
 -13   3  -3  129.64    3.37
  13  -3  -3  125.84    3.71
 -13   3  -3  127.35    3.37
 -13   3   5   40.06    1.32
 -13  -3  -5   41.13    1.29
  13   3  -5   40.39    1.58
  13   3  -5   38.56    1.28
  13  -3   5   39.11    1.18
  13   3  -5   41.03    1.27
  13  -3   5   39.41    1.19
 -13   3   5   38.68    1.31
 -13  -3  -5   40.04    1.46
  13   3  -5   39.65    1.26
  13   3  -5   38.11    1.34
  13   3  -5   38.97    1.51
 -13  -3  -5   40.30    1.28
  13  -3  -5   38.93    1.56
  13  -3  -5   40.47    1.26
  13   3   5   40.45    1.37
  13   3   5   37.84    1.22
 -13   3  -5   40.16    1.38
  13  -3  -5   40.14    1.26
  13   3   5   38.36    1.21
 -13   3  -5   38.65    1.21
 -13  -3   5   39.67    1.38
 -13   3  -5   41.24    1.23
 -13  -3  -7   26.29    1.01
  13   3  -7   25.00    1.11
  13  -3   7   23.55    0.92
  13   3  -7   26.39    0.98
 -13   3   7   25.09    1.04
  13   3  -7   26.50    0.95
  13   3  -7   26.61    0.99
  13   3  -7   26.10    1.26
 -13  -3  -7   24.44    1.14
 -13  -3  -7   26.06    1.00
 -13   3   7   23.96    1.03
  13   3   7   25.90    0.89
  13  -3  -7   25.83    1.24
 -13   3  -7   25.96    0.97
 -13  -3   7   23.83    1.08
 -13   3  -7   26.37    0.95
 -13   3  -7   25.46    0.94
  13  -3  -7   26.49    0.99
 -13  -3   7   23.41    1.08
 -13  -3  -9   11.96    0.85
 -13  -3  -9   11.64    0.71
  13   3  -9   11.48    0.70
  13   3  -9   10.88    0.60
  13   3  -9   11.76    0.87
 -13  -3  -9   11.89    0.71
  13  -3  -9   10.92    0.69
 -13   3  -9   10.45    0.91
  13  -3  -9   12.04    0.86
 -13   3  -9   12.30    0.68
 -15  -3  -1   43.50    1.53
  15  -3   1   48.17    1.64
  15   3  -1   44.19    1.68
 -15   3   1   50.94    1.74
  15   3  -1   44.82    1.69
  15   3  -1   45.85    1.27
  15   3  -1   44.87    1.27
 -15  -3   1   49.89    1.52
 -15   3  -1   46.55    1.66
  15   3   1   47.66    1.66
 -15   3  -1   44.72    1.48
  15   3   1   49.24    1.71
  15  -3  -1   45.59    1.66
  15   3  -3   61.87    1.92
 -15   3   3   63.79    1.86
  15  -3   3   65.96    2.06
  15   3  -3   61.89    1.80
  15   3  -3   63.46    2.23
  15   3  -3   64.96    2.20
 -15  -3  -3   63.58    2.07
 -15  -3  -3   63.16    1.85
  15   3  -3   61.57    1.93
 -15   3   3   65.47    1.87
  15   3  -3   61.98    1.86
 -15  -3  -3   63.24    1.85
 -15   3   3   65.92    1.79
  15   3  -3   63.51    1.85
  15  -3  -3   62.02    2.23
  15  -3  -3   62.13    2.14
 -15  -3   3   65.91    1.94
 -15  -3   3   64.01    1.95
 -15   3  -3   63.53    2.03
 -15   3  -3   61.80    2.09
  15   3   3   65.41    1.73
  15   3   3   62.25    1.72
  15   3   3   65.32    2.13
  15  -3  -3   69.45    1.83
 -15   3  -3   66.09    1.72
 -15   3  -3   62.94    1.73
  15  -3  -3   62.44    1.74
 -15  -3   3   65.16    1.96
  15  -3  -3   63.67    1.76
 -15  -3  -5   93.42    2.73
  15   3  -5   99.04    3.05
 -15   3   5   96.15    2.79
 -15  -3  -5   96.06    2.74
  15   3  -5   95.91    2.81
 -15   3   5   97.10    2.80
 -15  -3  -5   94.77    2.97
  15   3  -5   94.63    2.71
  15  -3   5   94.55    2.80
  15   3  -5   92.69    2.71
  15   3  -5   94.80    3.13
  15   3  -5   93.51    2.75
 -15   3  -5   95.38    2.67
 -15   3  -5   92.52    2.89
  15   3   5   93.06    2.64
  15  -3  -5   94.27    3.13
 -15   3  -5   98.45    2.96
 -15   3  -5   91.26    2.65
  15   3   5   98.45    2.89
 -15  -3   5   93.19    2.86
  15  -3  -5   96.66    3.01
  15  -3  -5   94.68    2.69
  15   3   5   93.89    2.63
 -15  -3   5   94.68    2.87
  15  -3  -5   96.48    2.71
  15   3  -7   20.16    0.85
 -15  -3  -7   21.36    1.07
 -15   3   7   19.76    0.92
 -15  -3  -7   19.47    0.85
 -15   3   7   21.45    0.94
  15   3  -7   20.35    0.80
  15  -3   7   19.83    0.76
  15   3  -7   21.59    1.05
 -15  -3  -7   20.66    0.87
  15  -3  -7   19.59    1.13
  15  -3  -7   21.93    0.95
 -15  -3   7   20.61    0.99
  15  -3  -7   19.57    0.83
 -15  -3   7   21.78    1.01
 -15   3  -7   20.14    0.81
 -15   3  -7   20.80    0.82
  15   3   7   20.91    0.81
 -15   3  -7   20.53    0.87
 -17   3   1   35.41    1.51
  17   3  -1   39.10    1.55
  17  -3   1   39.74    1.48
 -17   3   1   38.70    1.23
  17   3  -1   37.49    1.54
 -17  -3  -1   38.52    1.37
  17   3   1   36.60    1.52
 -17   3  -1   37.28    1.50
  17  -3  -1   38.50    1.50
  17   3   1   38.54    1.53
 -17  -3   1   40.48    1.33
 -17   3  -1   38.55    1.31
 -17   3   3  123.83    3.29
 -17   3   3  120.31    3.35
  17   3  -3  124.17    3.83
  17   3  -3  116.38    3.28
  17   3  -3  121.85    3.28
  17   3  -3  121.47    3.76
  17   3  -3  115.51    3.44
 -17  -3  -3  118.67    3.62
 -17  -3  -3  117.36    3.31
 -17   3   3  132.44    3.43
  17   3  -3  117.96    3.31
  17  -3  -3  119.50    3.72
 -17   3  -3  114.46    3.64
  17   3   3  125.30    3.70
 -17  -3   3  124.37    3.45
 -17   3  -3  117.65    3.56
 -17  -3   3  122.27    3.45
  17  -3  -3  117.40    3.82
 -17   3   5   44.02    1.45
  17   3  -5   43.22    1.71
 -17  -3  -5   43.82    1.64
 -17  -3  -5   44.63    1.39
  17   3  -5   42.42    1.34
  17   3  -5   42.60    1.34
 -17  -3  -5   43.48    1.48
  17   3  -5   43.34    1.81
 -17   3   5   43.80    1.45
  17   3  -5   40.78    1.39
  17   3   5   45.47    1.22
 -17   3  -5   44.26    1.63
  17   3   5   41.86    1.20
  17  -3  -5   42.54    1.80
  17  -3  -5   41.40    1.35
  17  -3  -5   43.09    1.41
  17  -3  -5   42.26    1.35
 -17   3  -5   42.88    1.27
 -17  -3   5   41.61    1.51
 -17   3  -5   44.81    1.29
  17  -3  -5   43.20    1.69
 -17   3  -5   41.85    1.56
 -17  -3   5   42.07    1.51
  17   3   5   44.24    1.74
 -17   3   7   10.60    0.65
 -17  -3  -7    9.72    0.56
 -17  -3  -7   10.12    0.80
  17   3  -7   11.06    0.80
 -17   3   7    9.13    0.63
  17   3  -7   10.32    0.58
  17   3  -7    9.60    0.51
  17   3  -7   10.10    0.56
  17  -3  -7   10.02    0.56
  17  -3  -7   10.15    0.87
  17   3   7   11.26    0.58
 -17   3  -7    9.76    0.51
 -17   3  -7    8.73    0.58
  17  -3  -7   10.49    0.56
 -17  -3   7    9.50    0.70
 -17  -3   7   10.16    0.71
 -17   3  -7   10.33    0.63
 -19   3   1   25.90    0.91
 -19  -3  -1   22.30    1.16
  19   3  -1   24.73    1.23
  19   3  -1   22.79    1.21
  19  -3   1   26.86    1.19
  19   3   1   26.02    1.22
 -19   3  -1   22.14    1.15
 -19  -3   1   26.58    1.01
  19  -3  -1   26.13    1.22
 -19   3  -1   24.80    0.98
  19   3  -3   64.49    2.25
  19   3  -3   57.50    2.24
 -19   3   3   58.43    1.69
 -19  -3  -3   58.16    2.02
 -19   3   3   57.81    1.71
  19  -3   3   59.02    2.05
 -19  -3   3   56.14    1.84
  19  -3  -3   59.33    2.16
 -19   3  -3   57.90    1.98
  19   3   3   60.91    2.13
 -19   3  -3   61.28    2.67
  19   3  -5   37.56    1.60
  19   3  -5   36.10    1.35
 -19  -3  -5   34.82    1.16
  19   3  -5   33.83    1.12
  19   3  -5   36.13    1.68
 -19   3   5   35.44    1.26
 -19  -3  -5   37.36    1.51
 -19  -3  -5   36.43    1.19
 -19   3  -5   35.98    1.45
 -19  -3   5   36.53    1.35
  19  -3  -5   36.23    1.69
  19   3   5   37.16    1.45
 -19   3  -5   36.12    1.04
 -19   3  -5   37.49    1.48
  19  -3  -5   36.13    1.06
 -19  -3   5   37.83    1.37
  19  -3  -5   36.27    1.57
  21   3  -1   36.66    1.63
  21   3  -1   34.87    1.66
 -21   3   1   34.81    1.21
  21  -3   1   35.70    1.54
 -21  -3  -1   35.36    1.37
  21   3   1   37.28    1.60
 -21   3  -1   34.83    1.30
  21  -3  -1   36.90    1.58
  21   3  -3   54.45    2.26
  21  -3   3   57.57    2.06
 -21  -3  -3   54.79    1.99
 -21   3   3   59.47    1.65
  21   3  -3   55.75    2.19
  21  -3  -3   56.36    2.17
 -21  -3   3   55.74    1.81
 -21   3  -3   53.86    1.94
  21   3   3   60.45    2.14
  23   3  -1   47.57    2.01
 -23  -3  -1   48.96    1.75
  23  -3   1   48.93    1.95
 -23   3   1   47.89    1.56
 -23  -3   1   47.71    1.68
  23   3   1   50.47    2.01
 -23   3  -1   46.55    1.66
  23  -3  -1   48.79    1.99
   0  -4   0   16.99    0.53
   0  -4   0   16.57    0.53
   0   4   0   17.47    0.57
   0   4   0   17.33    0.52
   0  -4   0   17.19    0.52
   0   4   0   17.76    0.53
   0   4  -2    0.35    0.08
   0   4  -2    0.16    0.07
   0  -4  -2    0.40    0.08
   0  -4   2    0.31    0.09
   0   4   2    0.16    0.06
   0   4   4  113.63    3.19
   0  -4  -4  119.78    3.21
   0   4  -4  121.16    3.22
   0   4   4  113.41    3.19
   0  -4   4  109.76    3.22
   0  -4   4  117.64    3.24
   0   4   6   -0.18    0.12
   0  -4  -6    0.21    0.16
   0  -4   6   -0.07    0.15
   0  -4   6    0.14    0.16
   0   4  -6    0.49    0.19
   0  -4  -6    0.10    0.10
   0  -4  -6   -0.09    0.15
   0   4   6    0.08    0.09
   0   4  -6    0.12    0.15
   0  -4  -8   57.16    1.87
   0   4   8   58.55    1.88
   0   4  -8   55.41    1.83
   0   4  -8   57.17    1.84
   0  -4  -8   59.39    1.87
   0  -4   8   56.71    1.91
   0   4   8   60.25    1.88
   0  -4   8   58.69    1.92
   0   4   8   55.71    1.63
   0   4 -10   -0.28    0.20
   0  -4 -10    0.02    0.23
   0   4 -10   -0.20    0.22
   0   4 -10   -0.42    0.22
   0  -4 -10    0.02    0.24
   2   4  -4  487.22   20.00
  -2   4   4  482.03   19.65
   2  -4   4  507.23   20.53
  -2  -4   4  495.42   21.07
   2   4   4  467.52   19.28
  -2   4  -4  507.17   19.70
   2   4  -6   52.41    1.49
   2   4  -6   53.52    1.64
  -2   4   6   52.47    1.63
   2   4  -6   51.79    1.63
  -2   4   6   54.50    1.64
  -2   4   6   49.60    1.56
   2   4  -6   52.12    1.62
  -2  -4  -6   53.83    1.64
   2  -4   6   50.71    1.65
  -2  -4  -6   51.67    1.63
   2  -4   6   52.86    1.66
   2  -4  -6   52.49    1.71
  -2   4  -6   51.73    1.61
   2   4   6   53.53    1.63
  -2  -4   6   53.54    1.68
  -2  -4   6   52.26    1.78
   2   4   6   53.45    1.63
  -2   4  -6   53.44    1.62
   2   4   6   52.20    1.49
   2  -4  -6   51.66    1.63
  -2   4   8  158.37    5.14
  -2   4   8  164.96    4.57
   2  -4   8  173.30    4.79
  -2   4   8  167.78    4.75
   2   4  -8  163.16    4.72
  -2  -4  -8  170.05    4.74
   2   4  -8  164.83    4.70
  -2  -4  -8  165.96    4.74
   2   4  -8  165.19    4.71
   2   4   8  167.83    4.74
   2  -4  -8  165.02    4.73
   2  -4  -8  162.85    4.62
  -2  -4   8  165.51    4.80
  -2   4  -8  170.13    4.71
   2   4   8  172.28    4.75
   2  -4  -8  167.00    4.73
  -2  -4   8  171.12    4.81
  -2  -4 -10   15.20    0.84
   2   4 -10   14.57    0.99
   2   4 -10   15.32    0.81
   2   4 -10   15.35    0.80
  -2  -4 -10   15.76    0.84
   2  -4 -10   15.51    0.85
  -2   4 -10   14.56    0.78
   2  -4 -10   15.06    1.16
  -2   4 -10   14.71    0.80
  -4   4   2  532.76   18.28
  -4   4   2  548.10   18.80
  -4  -4  -2  538.32   18.80
   4   4  -2  524.52   19.58
   4  -4   2  551.21   18.64
  -4   4  -2  526.07   18.05
   4   4   2  556.27   19.42
   4   4  -4  865.32   30.77
  -4   4   4  875.28   30.44
  -4   4  -4  844.86   29.53
  -4  -4   4  782.97   31.30
   4   4   4  944.31   31.48
   4   4   4  879.68   30.05
  -4   4   6    2.92    0.33
   4   4  -6    2.14    0.23
   4  -4   6    2.18    0.26
  -4   4   6    1.91    0.24
   4   4  -6    2.30    0.29
  -4  -4  -6    2.19    0.26
   4  -4   6    2.58    0.29
  -4  -4  -6    2.56    0.30
  -4   4   6    2.35    0.27
   4   4  -6    2.36    0.27
  -4  -4   6    1.86    0.27
  -4   4  -6    2.23    0.27
   4  -4  -6    1.95    0.25
  -4  -4   6    2.15    0.29
   4  -4  -6    2.73    0.29
  -4   4  -6    2.48    0.29
   4   4   6    2.54    0.29
   4  -4  -6    2.33    0.29
   4   4   6    2.24    0.27
   4   4  -8   48.88    1.63
  -4   4   8   44.02    1.53
  -4  -4  -8   49.50    1.64
   4   4  -8   49.28    1.62
  -4   4   8   49.42    1.68
   4   4  -8   50.32    1.62
   4  -4   8   48.17    1.65
   4  -4   8   50.26    1.67
  -4  -4  -8   47.70    1.63
  -4   4   8   47.29    1.65
  -4  -4   8   50.02    1.71
   4   4   8   50.29    1.64
  -4   4  -8   50.45    1.61
   4  -4  -8   49.74    1.61
  -4   4  -8   47.73    1.60
   4  -4  -8   46.99    1.62
  -4  -4   8   49.68    1.71
   4  -4  -8   51.23    1.65
   4   4   8   47.58    1.62
  -4  -4 -10    1.48    0.33
  -4  -4 -10    0.71    0.30
  -4   4  10    0.83    0.29
  -4  -4 -10    0.55    0.26
   4   4 -10    0.60    0.29
   4   4 -10    0.42    0.27
   4   4 -10    1.14    0.32
   4  -4 -10    0.31    0.27
  -4   4 -10    0.75    0.28
  -4   4 -10    0.67    0.29
   4  -4 -10    0.47    0.27
   4  -4 -10    0.43    0.22
   6   4   0   42.02    1.19
  -6   4   0   41.25    1.12
   6   4   0   39.18    1.17
  -6   4   0   39.60    1.28
   6   4   0   41.09    1.22
  -6  -4   0   41.82    1.19
  -6   4   0   40.60    1.12
   6   4   0   41.28    1.18
   6   4   0   39.78    1.28
  -6   4   0   40.06    1.25
  -6  -4   0   42.78    1.23
  -6  -4   0   41.44    1.19
   6  -4   0   41.13    1.25
   6   4  -2   33.45    0.99
  -6   4   2   31.04    0.94
   6  -4   2   32.21    0.94
   6  -4   2   31.93    0.94
  -6  -4  -2   32.96    0.98
  -6   4   2   31.02    1.07
  -6  -4  -2   32.24    0.98
   6   4  -2   33.34    1.01
   6   4  -2   34.33    1.09
  -6  -4  -2   34.48    1.05
   6   4  -2   32.03    1.01
  -6   4   2   31.26    1.05
   6   4  -2   32.44    0.99
  -6   4   2   33.58    0.95
   6  -4  -2   31.20    0.94
   6  -4  -2   32.29    1.05
   6   4   2   31.85    0.95
   6   4   2   32.64    0.97
  -6   4  -2   31.97    0.93
  -6  -4   2   33.07    1.03
   6  -4  -2   31.73    0.95
  -6   4  -2   32.74    0.94
  -6  -4   2   33.04    1.02
   6  -4  -2   31.72    1.09
   6   4   2   31.72    0.95
  -6   4  -2   30.78    1.00
  -6  -4   2   32.92    1.00
   6  -4   4  564.65   21.86
   6   4  -4  542.67   22.28
  -6   4   4  548.77   21.93
  -6   4  -4  564.51   20.97
  -6  -4   4  554.68   23.78
   6   4   4  574.88   22.63
   6   4  -6    7.58    0.45
  -6   4   6    6.50    0.46
   6  -4   6    6.97    0.44
  -6  -4  -6    7.38    0.45
  -6  -4  -6    6.90    0.43
  -6   4   6    7.10    0.44
   6   4  -6    7.55    0.44
   6   4  -6    7.08    0.45
   6  -4   6    7.68    0.46
   6   4  -6    7.10    0.42
  -6   4   6    7.22    0.45
  -6  -4   6    7.49    0.50
   6  -4  -6    8.39    0.35
   6   4   6    7.62    0.36
   6  -4  -6    6.67    0.43
   6   4   6    7.65    0.43
   6   4   6    7.50    0.42
   6  -4  -6    7.35    0.45
   6  -4  -6    7.25    0.49
  -6   4  -6    7.05    0.43
  -6   4  -6    7.23    0.42
  -6  -4   6    7.40    0.49
  -6   4   8  138.73    3.94
   6   4  -8  141.95    3.90
   6   4  -8  131.45    3.87
   6   4  -8  134.17    3.76
  -6  -4  -8  133.51    3.91
   6   4  -8  135.92    3.89
  -6   4   8  132.78    3.93
  -6  -4  -8  121.21    3.97
   6  -4  -8  139.39    3.91
  -6   4  -8  135.56    3.86
   6   4   8  142.75    4.00
   6  -4  -8  137.59    3.90
   6  -4  -8  133.46    3.93
  -6   4  -8  134.33    3.86
  -6  -4   8  131.43    3.98
  -6  -4   8  131.03    4.00
  -6  -4 -10   12.97    0.80
  -6  -4 -10   13.05    0.76
   6   4 -10   11.66    0.71
  -6  -4 -10   12.50    0.77
  -6   4  10   11.85    0.76
   6   4 -10   13.30    0.76
   6   4 -10   12.60    0.79
   6  -4 -10   12.76    0.76
   6  -4 -10   12.93    0.78
  -6   4 -10   13.19    0.74
  -6   4 -10   12.67    0.74
   6  -4 -10   11.77    0.60
  -8   4   0    4.55    0.33
   8   4   0    4.93    0.24
   8   4   0    4.90    0.30
   8   4   0    4.78    0.24
  -8   4   0    4.57    0.35
  -8   4   0    5.37    0.18
   8   4   0    5.54    0.36
  -8  -4   0    4.97    0.31
   8   4   0    5.22    0.39
   8   4   0    4.80    0.25
  -8  -4   0    4.99    0.31
  -8  -4   0    4.75    0.27
   8   4   0    5.91    0.29
  -8   4   0    5.11    0.17
  -8   4   2   13.16    0.45
   8   4  -2   15.63    0.66
  -8  -4  -2   12.44    0.55
   8  -4   2   13.62    0.54
  -8   4   2   13.93    0.61
   8   4  -2   13.68    0.52
  -8   4   2   13.76    0.38
   8   4  -2   13.77    0.50
  -8  -4  -2   13.21    0.49
   8   4  -2   14.11    0.54
  -8   4   2   13.51    0.62
   8   4   2   13.95    0.60
  -8  -4   2   13.76    0.54
  -8   4  -2   12.66    0.59
   8  -4  -2   12.76    0.58
  -8  -4   2   14.76    0.54
  -8   4  -2   14.56    0.44
   8  -4  -2   13.62    0.45
   8   4   2   13.58    0.46
  -8   4  -2   12.46    0.54
   8  -4  -2   13.29    0.45
  -8  -4   2   13.29    0.53
  -8   4  -2   13.39    0.43
   8  -4  -2   13.24    0.63
   8   4   2   13.22    0.45
   8   4   2   13.93    0.53
   8   4  -4   59.53    1.71
  -8   4   4   56.79    1.69
  -8  -4  -4   59.16    1.71
  -8  -4  -4   60.04    1.81
  -8   4   4   53.37    1.75
   8   4  -4   57.57    1.71
   8  -4   4   55.69    1.67
   8  -4   4   58.12    1.74
  -8  -4  -4   59.44    1.71
   8   4  -4   57.85    1.72
   8   4  -4   58.21    1.82
  -8  -4   4   54.71    1.75
   8  -4  -4   60.01    1.54
   8  -4  -4   62.54    1.88
  -8   4  -4   54.95    1.67
   8  -4  -4   56.02    1.68
  -8   4  -4   57.94    1.66
   8   4   4   56.19    1.74
   8   4   4   54.26    1.66
  -8   4  -4   57.63    1.65
   8  -4  -4   60.51    1.70
  -8  -4   4   57.68    1.70
  -8  -4   4   55.41    1.75
   8   4   4   56.69    1.66
  -8  -4  -6    5.66    0.42
   8  -4   6    5.76    0.40
  -8   4   6    5.89    0.42
   8   4  -6    5.86    0.41
  -8  -4  -6    5.25    0.48
  -8  -4  -6    5.84    0.41
  -8   4   6    5.71    0.53
   8  -4   6    5.23    0.39
   8   4  -6    5.78    0.40
   8   4  -6    5.10    0.40
   8   4  -6    6.70    0.56
   8   4  -6    4.99    0.43
  -8   4  -6    5.92    0.38
   8  -4  -6    6.07    0.42
  -8  -4   6    6.16    0.47
  -8  -4   6    5.47    0.49
  -8   4  -6    5.38    0.36
   8   4   6    5.79    0.38
   8  -4  -6    5.88    0.27
   8  -4  -6    5.29    0.41
   8   4   6    5.48    0.34
   8   4   6    6.01    0.37
   8  -4  -6    5.72    0.50
   8   4  -8   66.95    2.05
  -8  -4  -8   66.61    2.21
  -8   4   8   63.95    2.13
   8   4  -8   67.81    2.09
   8   4  -8   65.73    2.08
   8   4  -8   66.15    2.27
   8   4  -8   67.61    2.10
  -8  -4  -8   66.55    2.12
  -8  -4  -8   68.02    2.13
  -8  -4   8   65.72    2.21
   8  -4  -8   67.04    2.10
   8  -4  -8   67.86    2.12
   8  -4  -8   66.42    2.21
  -8   4  -8   68.82    2.08
  -8  -4   8   63.13    2.31
   8  -4  -8   64.87    1.92
  -8   4  -8   66.04    2.07
  -8  -4 -10    0.08    0.27
  -8  -4 -10    0.51    0.32
  -8  -4 -10    0.29    0.26
   8   4 -10    0.76    0.33
   8   4 -10    0.27    0.26
   8   4 -10    0.65    0.26
   8  -4 -10    0.44    0.27
  -8  -4  10    0.42    0.29
   8  -4 -10    0.25    0.27
  -8   4 -10    0.29    0.24
   8  -4 -10    0.50    0.18
 -10  -4   0  106.39    3.05
  10   4   0  110.63    3.16
 -10   4   0  109.15    2.99
 -10   4   0  111.07    2.87
  10   4   0  111.34    3.07
  10   4   0  112.35    3.20
  10   4   0  108.28    2.95
  10  -4   0  104.92    3.12
 -10   4   0  109.85    3.18
  10   4   0  110.78    2.97
  10   4   0  106.87    2.95
 -10  -4   0  108.21    3.07
  10   4   0  108.84    2.95
 -10   4   0  104.51    3.14
  10   4  -2   41.52    1.28
 -10   4   2   43.90    1.17
  10   4  -2   42.35    1.25
 -10  -4  -2   43.31    1.26
  10   4  -2   42.30    1.28
 -10   4   2   43.46    1.21
 -10  -4  -2   42.61    1.37
 -10  -4  -2   43.79    1.26
  10   4  -2   42.12    1.46
  10   4  -2   44.87    1.47
 -10   4   2   42.48    1.21
  10  -4   2   42.81    1.35
  10   4  -2   42.98    1.31
 -10   4   2   41.18    1.44
  10   4   2   42.03    1.34
  10  -4  -2   37.46    1.19
  10   4   2   42.98    1.42
 -10   4  -2   42.22    1.16
  10   4   2   42.63    1.20
  10  -4  -2   41.00    1.46
 -10  -4   2   42.85    1.31
 -10   4  -2   41.50    1.41
  10   4   2   43.18    1.21
 -10   4  -2   42.93    1.16
  10  -4  -2   42.74    1.19
 -10   4  -2   38.98    1.36
 -10  -4   2   40.32    1.31
  10  -4  -2   41.82    1.41
 -10  -4   2   39.78    1.30
 -10   4  -4  385.19   10.32
  10   4  -6   45.21    1.48
 -10   4   6   46.54    1.52
  10   4  -6   46.96    1.50
  10  -4   6   44.46    1.57
  10   4  -6   46.62    1.59
 -10  -4  -6   45.99    1.50
 -10   4   6   44.62    1.51
 -10  -4  -6   47.71    1.63
  10   4  -6   46.91    1.49
  10  -4   6   46.43    1.47
  10   4  -6   46.47    1.72
 -10  -4  -6   46.55    1.50
 -10   4  -6   47.25    1.45
  10   4   6   45.67    1.46
  10  -4  -6   46.46    1.48
  10  -4  -6   43.46    1.66
 -10   4  -6   47.07    1.54
  10  -4  -6   47.28    1.28
 -10   4  -6   46.71    1.44
  10   4   6   46.71    1.46
 -10  -4   6   47.73    1.60
 -10  -4   6   46.33    1.59
  10   4   6   44.28    1.45
  10  -4  -6   48.16    1.51
  10   4  -8   81.30    2.56
 -10   4   8   85.26    2.65
 -10  -4  -8   85.83    2.74
 -10  -4  -8   86.15    2.62
  10   4  -8   90.00    2.85
  10   4  -8   84.44    2.59
 -10  -4  -8   84.56    2.61
 -10   4   8   84.52    2.65
  10   4  -8   77.26    2.66
  10   4  -8   87.74    2.59
 -10   4  -8   86.34    2.56
  10  -4  -8   83.13    2.35
 -10   4  -8   86.14    2.56
  10  -4  -8   84.22    2.58
 -10  -4   8   88.78    2.74
 -10   4  -8   85.25    2.53
  10  -4  -8   81.87    2.75
 -10  -4   8   75.49    2.82
  10  -4  -8   90.00    2.61
  12  -4   0  130.72    3.73
  12   4   0  128.07    3.48
  12   4   0  131.74    3.49
  12   4   0  130.89    3.76
 -12   4   0  128.30    3.56
 -12   4   0  133.01    3.96
  12   4   0  128.80    3.47
 -12  -4   0  125.89    3.64
  12   4   0  129.01    3.64
  12   4   0  126.13    3.78
  12   4   0  130.52    3.48
 -12   4   2   58.25    2.01
  12   4  -2   60.41    1.76
  12   4  -2   61.95    2.04
  12   4  -2   63.26    2.05
  12   4  -2   61.89    1.76
 -12   4   2   63.97    1.74
 -12  -4  -2   61.68    1.79
  12   4  -2   60.37    1.80
 -12  -4  -2   61.23    1.78
 -12   4   2   62.13    1.74
 -12   4   2   64.37    1.72
 -12  -4  -2   61.25    1.92
  12   4  -2   60.34    1.79
  12   4  -2   62.82    1.86
  12  -4   2   63.02    1.93
  12   4   2   56.02    1.82
 -12   4  -2   62.39    1.66
 -12  -4   2   63.75    1.85
 -12  -4   2   63.01    1.86
  12   4   2   62.89    1.93
 -12  -4   2   64.01    1.85
  12  -4  -2   63.19    1.67
  12  -4  -2   60.78    2.06
  12  -4  -2   63.19    1.69
  12  -4  -2   62.40    1.99
 -12   4  -2   57.42    1.96
  12   4   2   62.14    1.71
  12   4   2   62.49    2.00
 -12   4  -2   64.49    1.66
 -12   4  -2   61.78    1.65
  12   4   2   61.63    1.71
  12   4  -4  149.80    4.17
 -12   4   4  152.15    4.19
  12   4  -4  153.75    4.18
  12   4  -4  154.06    4.43
  12   4  -4  162.34    4.36
 -12  -4  -4  148.79    4.19
  12  -4   4  154.17    4.08
 -12  -4  -4  152.32    4.20
 -12   4   4  150.53    4.19
  12  -4   4  147.95    4.23
  12   4  -4  150.91    4.25
  12   4  -4  162.91    4.53
 -12  -4  -4  153.28    4.36
  12   4   4  152.72    4.13
  12  -4  -4  145.28    4.37
  12  -4  -4  151.91    4.49
 -12  -4   4  153.74    4.29
  12  -4  -4  152.66    4.16
 -12   4  -4  152.52    4.11
  12   4   4  151.15    4.13
 -12   4  -4  152.18    4.11
 -12   4  -4  152.24    4.35
 -12  -4   4  155.15    4.29
  12  -4  -4  153.84    4.15
 -12   4  -4  135.99    4.25
 -12  -4   4  148.14    4.21
  12   4   4  149.51    4.32
 -12   4   6    0.39    0.20
  12  -4   6    0.40    0.17
 -12  -4  -6    0.38    0.19
  12   4  -6    0.35    0.19
  12   4  -6    0.69    0.19
  12  -4   6    0.75    0.17
 -12   4   6    0.45    0.19
  12   4  -6    0.43    0.29
 -12  -4  -6    0.10    0.24
 -12  -4  -6    0.89    0.21
  12   4  -6    0.35    0.25
  12   4  -6    0.66    0.20
 -12   4  -6    0.72    0.17
  12   4   6    0.68    0.20
  12  -4  -6    0.26    0.27
 -12  -4   6    0.44    0.24
 -12   4  -6    0.78    0.23
  12   4   6    0.41    0.14
  12   4   6    0.42    0.17
 -12   4  -6    0.26    0.14
 -12  -4   6    0.58    0.24
 -12  -4  -8   15.12    0.77
  12   4  -8   15.09    0.96
 -12  -4  -8   15.54    0.77
  12   4  -8   14.87    0.71
 -12  -4  -8   16.53    0.91
 -12   4   8   15.84    0.81
  12   4  -8   14.94    0.74
  12   4  -8   14.55    0.73
 -12   4   8   14.30    0.78
  12   4  -8   15.38    0.81
 -12  -4   8   15.64    0.87
  12  -4  -8   14.40    0.90
  12   4   8   15.47    0.56
 -12   4  -8   15.62    0.69
  12  -4  -8   15.34    0.74
 -12   4  -8   15.35    0.72
 -12   4  -8   16.79    0.74
  12  -4  -8   15.84    0.77
 -12  -4   8   15.75    0.89
  14   4  -2    4.88    0.29
  14   4  -2    4.81    0.26
 -14  -4  -2    4.79    0.43
 -14   4   2    5.11    0.26
  14   4  -2    4.42    0.50
 -14   4   2    4.63    0.49
  14   4  -2    4.72    0.53
 -14  -4  -2    4.71    0.31
  14   4  -2    4.34    0.36
 -14   4   2    4.99    0.25
  14  -4   2    4.44    0.44
  14   4  -2    4.92    0.29
 -14  -4  -2    4.90    0.30
 -14   4   2    5.34    0.27
  14  -4  -2    4.18    0.49
  14   4   2    4.37    0.23
  14   4   2    5.21    0.44
  14   4   2    4.70    0.51
  14   4   2    4.67    0.19
 -14  -4   2    4.22    0.34
  14   4   2    4.71    0.22
 -14   4  -2    4.94    0.47
 -14   4  -2    4.32    0.38
  14   4   2    4.95    0.21
 -14  -4   2    5.06    0.38
  14   4  -4  200.24    5.56
 -14  -4  -4  205.85    5.73
  14   4  -4  190.85    5.86
  14   4  -4  204.41    5.49
  14   4  -4  198.55    5.56
 -14   4   4  198.39    5.52
  14   4  -4  216.24    5.92
  14   4  -4  198.38    5.48
  14   4  -4  198.11    5.57
 -14   4   4  205.26    5.53
 -14  -4  -4  198.34    5.51
  14  -4   4  206.55    5.62
 -14  -4  -4  204.32    5.52
 -14   4  -4  203.42    5.41
  14  -4  -4  205.37    5.78
 -14   4  -4  204.50    5.42
  14   4   4  202.14    5.42
 -14   4  -4  201.21    5.72
  14   4   4  201.09    5.71
 -14  -4   4  210.41    5.64
  14  -4  -4  192.77    5.86
 -14  -4   4  201.50    5.63
  14  -4  -4  203.28    5.47
  14  -4  -4  199.53    5.45
  14   4   4  203.30    5.43
 -14  -4   4  200.12    5.55
  14   4  -6   51.84    1.85
 -14   4   6   49.93    1.67
 -14  -4  -6   51.00    1.64
 -14   4   6   51.18    1.68
  14  -4   6   50.58    1.53
  14   4  -6   51.09    1.63
  14   4  -6   53.57    1.63
 -14  -4  -6   53.29    1.85
 -14  -4  -6   51.51    1.65
  14  -4   6   50.69    1.57
  14   4  -6   51.93    1.98
  14  -4  -6   52.42    1.62
 -14   4  -6   50.39    1.72
 -14  -4   6   52.98    1.78
 -14   4  -6   49.56    1.57
  14  -4  -6   51.29    1.61
  14   4   6   50.40    1.57
  14  -4  -6   48.51    1.93
  14   4   6   52.39    1.69
 -14  -4   6   49.85    1.76
 -14   4  -6   51.09    1.57
  14   4  -8   70.13    2.53
  14   4  -8   66.58    2.15
 -14  -4  -8   72.53    2.34
 -14  -4  -8   72.83    2.50
 -14  -4  -8   72.12    2.23
 -14   4   8   65.32    2.25
  14   4  -8   71.74    2.32
  14   4  -8   67.47    2.17
  14   4  -8   65.69    2.12
 -14   4   8   67.69    2.26
  14  -4  -8   67.09    2.66
 -14   4  -8   68.64    2.16
  14  -4  -8   69.53    2.18
  14   4   8   68.69    1.96
 -14  -4   8   68.64    2.36
 -14  -4   8   65.19    2.33
 -14   4  -8   67.20    2.12
 -16   4   0    3.27    0.47
  16   4   0    3.13    0.46
  16   4   0    2.78    0.44
 -16  -4   0    3.28    0.37
 -16   4   0    3.37    0.31
  16  -4   0    2.89    0.50
 -16  -4  -2    1.04    0.15
  16   4  -2    0.59    0.11
  16   4  -2    0.59    0.12
 -16  -4  -2    1.21    0.28
 -16  -4  -2    0.59    0.15
  16  -4   2    0.79    0.30
 -16   4   2    0.71    0.14
 -16   4   2    0.74    0.14
 -16   4   2    0.95    0.13
 -16   4   2    0.99    0.33
  16   4  -2    0.80    0.19
  16   4  -2    0.68    0.11
  16   4  -2    0.62    0.31
  16   4  -2    0.72    0.35
  16   4  -2    0.80    0.11
  16  -4  -2    0.96    0.33
  16   4   2    0.46    0.33
 -16  -4   2    0.88    0.21
 -16   4  -2    0.80    0.23
 -16   4  -2    1.06    0.32
  16   4  -4   16.32    0.74
 -16   4   4   15.27    0.64
 -16  -4  -4   15.49    0.63
  16   4  -4   14.51    0.68
  16   4  -4   15.67    0.92
  16   4  -4   15.29    0.95
  16   4  -4   15.74    0.59
  16  -4   4   15.29    0.75
 -16   4   4   15.93    0.65
  16   4  -4   15.85    0.60
  16  -4  -4   15.30    0.94
  16   4   4   15.62    0.51
 -16  -4   4   16.34    0.74
  16   4   4   16.07    0.84
 -16   4  -4   16.08    0.50
  16  -4  -4   16.31    0.61
 -16   4  -4   16.41    0.89
  16  -4  -4   15.77    0.88
  16  -4  -4   16.07    0.55
 -16   4  -4   15.40    0.52
  16  -4  -4   15.13    0.56
 -16   4  -4   16.12    0.83
  16   4   4   14.90    0.51
  16   4   4   15.70    0.55
 -16  -4   4   14.62    0.72
 -16  -4   4   16.92    0.69
 -16   4   6    9.35    0.58
  16   4  -6    9.39    0.52
 -16  -4  -6   10.04    0.55
 -16   4   6    9.29    0.58
 -16  -4  -6    9.12    0.53
 -16  -4  -6   10.10    0.74
  16   4  -6    9.17    0.73
  16   4  -6   10.45    0.86
  16   4  -6    9.45    0.51
  16   4  -6    9.60    0.51
 -16   4  -6    8.57    0.59
  16  -4  -6    9.65    0.81
 -16   4  -6    9.23    0.46
 -16   4  -6    9.99    0.46
 -16  -4   6    9.54    0.65
  16   4   6    9.29    0.44
  16   4   6    9.88    0.61
  16  -4  -6    9.55    0.49
  16  -4  -6    9.85    0.49
 -16   4  -6   10.56    0.72
  18   4   0  230.76    6.57
 -18   4   0  230.10    6.23
 -18  -4   0  221.21    6.32
  18  -4   0  228.46    6.51
  18   4   0  225.09    6.57
 -18   4   2   86.21    2.40
  18   4  -2   84.68    2.27
  18   4  -2   84.45    2.88
  18  -4   2   83.80    2.72
 -18  -4  -2   84.11    2.66
  18   4  -2   86.32    2.32
  18   4  -2   86.05    2.87
 -18   4  -2   83.23    2.78
 -18   4  -2   84.50    2.59
 -18  -4   2   85.16    2.56
  18   4   2   84.38    2.81
  18  -4  -2   85.89    2.81
  18   4  -4   63.41    2.37
  18   4  -4   65.66    2.32
 -18  -4  -4   62.82    2.17
 -18  -4  -4   66.60    1.91
 -18   4   4   68.03    2.00
  18   4  -4   62.98    1.89
 -18  -4  -4   64.67    1.89
  18  -4   4   63.32    2.10
 -18   4   4   60.46    1.90
  18   4  -4   61.50    1.97
  18   4   4   64.08    2.20
 -18   4  -4   65.43    2.14
 -18  -4   4   64.09    1.97
 -18  -4   4   62.98    2.03
 -18   4  -4   57.04    2.14
  18  -4  -4   65.73    2.28
 -18  -4  -6    1.39    0.25
  18   4  -6    0.94    0.43
 -18  -4  -6    1.51    0.24
  18   4  -6    1.36    0.22
  18   4  -6    0.72    0.20
 -18   4   6    1.08    0.27
 -18  -4  -6    0.97    0.34
 -18   4   6    0.68    0.23
  18   4  -6    0.67    0.36
  18   4  -6    0.85    0.21
 -18  -4   6    1.00    0.30
  18   4   6    1.17    0.16
 -18  -4   6    1.21    0.47
  18  -4  -6    1.35    0.20
 -18   4  -6    1.26    0.16
  18   4   6    1.33    0.31
 -18   4  -6    1.07    0.18
 -18   4  -6    1.04    0.32
 -18   4  -6    0.86    0.27
 -20   4   0   19.25    0.79
  20   4   0   18.88    1.09
 -20  -4   0   18.63    0.88
  20  -4   0   19.92    1.06
  20   4   0   19.02    1.07
  20   4  -2   17.60    1.09
 -20   4   2   17.32    0.65
  20  -4   2   17.36    0.97
 -20  -4  -2   17.54    0.90
  20   4  -2   17.35    1.06
  20   4   2   17.63    1.03
 -20  -4   2   17.61    0.80
  20  -4  -2   18.12    1.04
 -20   4  -2   16.62    1.00
  20   4  -4   48.83    1.94
 -20  -4  -4   47.54    1.77
  20   4  -4   44.36    1.95
  20   4  -4   46.14    1.34
 -20   4   4   45.07    1.44
  20   4  -4   51.17    1.44
 -20   4   4   45.93    1.47
 -20  -4   4   44.97    1.53
 -20   4  -4   44.99    1.78
  20  -4  -4   46.48    1.87
  20   4   4   48.02    1.81
 -20   4  -4   44.74    1.70
 -22   4   0   24.63    0.97
  22   4   0   25.49    1.35
 -22  -4   0   24.52    1.08
  22  -4   0   25.15    1.28
  22   4  -2    2.94    0.86
  22   4  -2    1.93    0.54
 -22   4   2    1.24    0.18
  22  -4   2    2.03    0.47
 -22  -4  -2    1.68    0.36
  22   4   2    1.87    0.46
  22  -4  -2    1.82    0.48
 -22   4  -2    1.48    0.30
 -22  -4   2    1.77    0.31
  -1   5   1  347.67   12.83
   1  -5   1  310.98   12.68
   1   5  -1  339.57   13.22
  -1  -5  -1  340.48   12.75
  -1  -5   1  314.11   13.10
   1  -5  -1  325.89   12.28
   1   5   1  305.85   12.69
  -1   5  -1  317.29   12.58
   1  -5   3    5.86    0.32
  -1   5   3    5.67    0.28
   1   5  -3    4.66    0.29
  -1   5   3    5.85    0.27
  -1  -5  -3    4.51    0.29
   1   5  -3    4.66    0.29
  -1  -5  -3    5.38    0.30
   1   5  -3    5.32    0.30
   1  -5   3    5.87    0.32
  -1   5   3    5.77    0.29
  -1  -5  -3    4.90    0.27
  -1  -5   3    6.04    0.33
   1  -5  -3    4.94    0.24
   1   5   3    5.86    0.29
   1  -5  -3    4.61    0.28
   1   5   3    6.37    0.29
   1   5   3    5.51    0.21
  -1  -5   3    5.73    0.33
  -1   5  -3    5.15    0.29
   1  -5  -3    4.74    0.29
  -1   5  -3    5.18    0.30
  -1  -5  -5   70.46    2.00
  -1   5   5   68.10    1.99
   1   5  -5   68.96    1.99
  -1   5   5   65.75    1.93
   1   5  -5   62.87    2.06
  -1  -5  -5   68.41    1.99
   1   5  -5   70.68    2.00
  -1   5   5   66.25    1.97
   1  -5   5   66.22    2.02
   1  -5   5   69.29    2.02
   1   5  -5   66.77    1.87
   1  -5  -5   66.22    1.98
  -1   5  -5   70.02    1.99
  -1  -5   5   65.73    2.02
   1   5   5   66.52    1.97
  -1   5  -5   65.89    1.98
   1   5   5   64.79    1.96
   1  -5  -5   69.15    1.99
  -1  -5   5   66.79    2.02
  -1   5  -5   67.34    1.80
   1  -5   7   97.32    2.97
   1   5  -7   96.24    2.91
  -1   5   7  105.55    2.95
   1   5  -7  101.61    2.93
   1  -5   7   97.47    2.97
  -1  -5  -7   98.62    2.94
  -1   5   7  100.76    2.94
  -1  -5  -7  103.07    2.95
   1   5  -7   98.82    2.94
  -1   5   7   98.90    2.82
  -1  -5   7   98.60    2.98
  -1   5  -7  100.19    2.92
  -1  -5   7   98.05    2.98
   1   5   7   98.68    2.77
  -1   5  -7  101.48    2.92
   1   5   7  102.34    2.93
   1   5   7  102.65    2.94
   1  -5  -7  100.14    2.94
   1  -5  -7  100.64    2.94
  -1   5   9   84.36    2.70
   1   5  -9   87.77    2.65
  -1  -5  -9   90.98    2.71
   1   5  -9   84.47    2.64
  -1  -5  -9   90.57    2.71
  -1   5   9   79.68    2.40
   1  -5  -9   92.00    2.71
  -1   5  -9   83.83    2.64
  -1   5  -9   90.27    2.69
  -1  -5   9   79.69    2.72
   1   5   9   85.09    2.68
   1  -5  -9   86.53    2.68
  -3  -5  -3   94.40    2.63
  -3   5   3   97.23    2.61
  -3   5   3   92.70    2.60
   3  -5   3   91.24    2.62
   3   5  -3  104.69    2.66
  -3   5   3   90.69    2.64
   3   5  -3   94.54    2.64
  -3   5   3   92.69    2.64
   3   5  -3   94.81    2.64
   3  -5   3   95.18    2.63
  -3  -5  -3   95.18    2.63
  -3  -5   3   94.67    2.67
   3   5   3   95.94    2.61
  -3   5  -3   94.80    2.62
   3  -5  -3   95.14    2.62
   3  -5  -3   89.62    2.61
   3   5   3   95.60    2.61
  -3  -5   3   89.18    2.66
  -3   5   7   81.89    2.78
  -3  -5  -7   90.28    2.71
  -3  -5  -7   91.21    2.72
   3   5  -7   90.09    2.71
  -3   5   7   91.73    2.71
   3  -5   7   92.04    2.74
   3  -5   7   91.96    2.74
   3   5  -7   89.72    2.69
   3   5  -7   89.80    2.69
  -3   5   7   93.35    2.72
   3  -5  -7   92.12    2.71
   3   5   7   96.01    2.71
  -3   5  -7   93.46    2.69
   3  -5  -7   92.53    2.66
  -3   5  -7   90.39    2.68
  -3  -5   7   92.19    2.78
  -3  -5   7   92.29    2.77
   3   5   7   90.70    2.51
   3   5   7   92.52    2.70
   3  -5  -7   90.13    2.70
  -3  -5  -9   18.04    0.88
   3   5  -9   17.85    0.85
  -3   5   9   17.42    0.88
  -3  -5  -9   18.28    0.87
   3   5  -9   16.14    0.85
   3   5  -9   17.90    0.83
  -3  -5  -9   18.59    0.87
  -3   5  -9   18.37    0.85
   3  -5  -9   18.40    0.88
   3  -5  -9   18.54    0.89
  -3   5  -9   18.51    0.84
  -3  -5   9   15.61    0.88
  -5   5   1  571.78   18.35
   5   5  -1  544.52   19.90
   5  -5   1  558.25   17.95
  -5  -5  -1  492.36   18.82
  -5   5  -1  550.25   17.73
   5  -5  -1  536.46   17.57
  -5  -5   1  573.98   20.61
   5   5   1  514.13   19.50
   5   5  -3  142.03    3.94
  -5   5   3  130.92    3.96
   5  -5   3  147.23    3.91
  -5   5   3  150.38    3.90
   5  -5   3  142.89    3.90
  -5  -5   3  149.13    3.97
  -5   5  -3  140.45    3.88
  -5  -5   3  145.14    3.97
   5   5  -5   31.09    1.07
  -5  -5  -5   30.90    1.07
  -5  -5  -5   30.76    1.06
  -5   5   5   33.86    1.07
   5  -5   5   34.03    1.09
  -5   5   5   33.46    1.07
   5   5  -5   29.45    1.06
  -5  -5  -5   30.85    1.10
   5  -5   5   34.91    1.09
  -5   5   5   28.61    1.07
   5   5  -5   31.04    1.07
  -5   5  -5   31.77    1.04
  -5  -5   5   35.63    1.26
  -5   5  -5   31.73    1.04
   5   5   5   33.31    1.05
   5   5   5   33.70    1.05
  -5  -5   5   34.95    1.15
   5  -5  -5   31.69    1.05
   5  -5  -5   30.60    1.11
   5  -5   7   32.91    1.25
  -5   5   7   29.26    1.13
   5   5  -7   31.85    1.05
   5   5  -7   34.48    1.16
  -5  -5  -7   32.68    1.19
  -5   5   7   28.99    1.13
  -5  -5  -7   32.26    1.16
  -5   5   7   31.28    1.15
   5   5  -7   32.15    1.15
   5  -5   7   31.07    1.16
  -5  -5  -7   33.58    1.17
   5  -5  -7   31.09    1.16
   5  -5  -7   31.92    1.16
   5   5   7   30.09    1.12
   5  -5  -7   32.39    1.02
  -5  -5   7   30.47    1.20
  -5  -5   7   30.53    1.21
  -5   5  -7   32.47    1.11
  -5   5  -7   31.95    1.12
   5  -5  -7   33.52    1.16
  -5  -5  -9   57.20    1.92
   5   5  -9   56.05    1.87
  -5  -5  -9   58.48    1.95
  -5   5   9   59.10    1.94
  -5  -5  -9   57.75    1.93
   5   5  -9   52.44    1.96
   5   5  -9   59.43    1.90
   5   5  -9   56.22    1.89
  -5  -5   9   49.06    2.07
   5  -5  -9   54.45    1.89
   5  -5  -9   57.43    1.75
  -5   5  -9   57.53    1.87
   5  -5  -9   58.88    1.93
  -5   5  -9   57.97    1.87
  -7   5   1  656.82   20.72
  -7   5   1  655.28   20.06
  -7  -5  -1  588.63   21.86
   7   5  -1  641.48   23.00
   7  -5   1  655.41   19.77
  -7   5  -1  656.79   19.59
  -7  -5   1  636.01   23.63
   7   5   1  662.02   23.11
   7   5  -3   95.74    2.69
   7   5  -3   92.94    2.70
   7   5  -3   93.51    2.67
  -7  -5  -3   96.36    2.74
   7  -5   3   92.52    2.62
  -7   5   3   96.64    2.63
  -7   5   3   94.41    2.63
  -7  -5  -3   97.21    2.66
  -7   5   3   89.62    2.76
   7   5  -3   98.01    2.67
   7   5  -3   93.77    2.77
  -7   5   3   93.30    2.76
  -7  -5  -3   96.96    2.67
   7  -5   3   91.11    2.62
  -7   5  -3   91.50    2.66
  -7  -5   3   98.29    2.72
  -7   5  -3   95.94    2.62
   7  -5  -3   97.35    2.81
  -7  -5   3   93.48    2.71
   7   5   3   92.94    2.63
   7  -5  -3   94.93    2.64
   7   5   3   94.55    2.63
  -7   5  -3   93.42    2.61
   7   5   3   97.83    2.60
  -7  -5   3  104.02    2.78
  -7   5   5  219.04    6.05
   7  -5   5  225.42    6.05
   7   5  -5  221.96    6.06
   7  -5   5  222.95    6.05
   7   5  -5  223.22    6.07
  -7  -5  -5  219.12    6.13
  -7   5   5  219.01    6.05
   7   5  -5  221.94    6.12
  -7  -5   5  223.12    6.13
   7  -5  -5  221.13    5.89
   7  -5  -5  228.09    6.05
  -7  -5   5  224.57    6.14
   7   5   5  226.97    6.03
   7  -5  -5  216.65    6.04
   7   5   5  220.13    6.02
   7   5  -7    9.49    0.50
   7   5  -7    9.30    0.53
  -7  -5  -7    9.39    0.61
   7   5  -7    9.09    0.52
   7   5  -7    9.73    0.55
  -7   5   7    8.32    0.54
  -7   5   7    7.61    0.51
  -7  -5  -7    9.70    0.54
   7  -5   7    7.37    0.51
  -7  -5  -7    9.83    0.56
   7  -5   7    7.10    0.50
   7  -5  -7    9.28    0.54
   7  -5  -7    9.03    0.39
  -7   5  -7    9.39    0.51
  -7   5  -7    8.21    0.50
   7   5   7    7.89    0.50
   7  -5  -7    9.86    0.60
  -7  -5   7    8.64    0.60
   7  -5  -7    9.23    0.52
   7   5   7    7.92    0.49
  -7  -5  -9   14.54    0.78
  -7   5   9   14.51    0.77
   7   5  -9   13.93    0.74
   7   5  -9   13.77    0.85
  -7  -5  -9   15.45    0.84
   7   5  -9   13.55    0.73
  -7  -5  -9   14.85    0.80
   7   5  -9   15.20    0.77
  -7   5  -9   14.37    0.74
   7  -5  -9   14.66    0.61
  -7   5  -9   14.47    0.74
  -7  -5   9   13.65    0.85
   7  -5  -9   14.64    0.78
  -9  -5  -1  268.47   11.95
   9   5  -1  249.43   12.29
  -9   5   1  285.21   10.41
  -9   5   1  283.52    9.90
  -9  -5   1  270.27   13.21
  -9  -5  -3  134.57    3.67
   9   5  -3  132.29    3.70
  -9  -5  -3  133.25    3.67
   9   5  -3  131.75    3.71
  -9  -5  -3  129.04    3.76
  -9   5   3  132.66    3.63
   9  -5   3  134.77    3.60
   9   5  -3  128.30    3.66
   9   5  -3  133.62    3.83
  -9   5   3  135.09    3.63
  -9   5   3  138.31    3.85
   9   5  -3  129.31    3.66
   9  -5  -3  133.60    3.80
   9  -5  -3  134.22    3.87
   9   5   3  129.53    3.61
   9   5   3  143.54    3.68
  -9  -5   3  137.66    3.70
   9  -5  -3  128.80    3.62
  -9  -5   3  137.17    3.74
  -9   5  -3  130.25    3.59
   9   5   3  134.49    3.79
   9  -5  -3  129.30    3.62
  -9  -5   3  133.54    3.73
  -9   5  -3  122.20    3.70
   9   5   3  136.15    3.66
  -9   5  -3  133.39    3.59
   9   5  -5  134.52    3.84
   9   5  -5  133.74    3.87
  -9   5   5  136.54    3.85
  -9  -5  -5  136.90    3.86
  -9  -5  -5  138.62    3.86
   9  -5   5  142.23    3.83
   9   5  -5  145.08    4.11
   9   5  -5  135.52    3.96
   9   5  -5  138.38    3.86
  -9   5   5  141.91    3.86
  -9  -5  -5  134.60    3.96
   9  -5   5  136.90    3.82
   9   5   5  139.49    3.81
  -9   5  -5  131.96    3.79
   9   5   5  137.71    3.88
   9  -5  -5  134.16    3.83
  -9  -5   5  142.32    3.95
  -9  -5   5  145.87    3.96
   9  -5  -5  135.15    3.83
   9   5   5  139.30    3.81
  -9   5  -5  135.79    3.79
   9  -5  -5  132.91    4.02
   9   5  -7    2.10    0.31
  -9  -5  -7    2.49    0.38
   9   5  -7    2.74    0.45
  -9   5   7    1.75    0.29
   9   5  -7    1.86    0.30
  -9  -5  -7    2.20    0.31
  -9  -5  -7    2.35    0.33
  -9   5   7    1.14    0.24
   9  -5   7    1.46    0.29
   9   5  -7    2.09    0.29
   9  -5   7    1.44    0.26
  -9  -5   7    1.34    0.33
  -9  -5   7    1.79    0.33
   9  -5  -7    1.66    0.29
   9   5   7    1.82    0.24
   9  -5  -7    2.16    0.36
  -9   5  -7    1.94    0.26
   9   5   7    1.17    0.22
   9   5   7    1.46    0.27
  -9   5  -7    2.25    0.32
   9  -5  -7    1.72    0.28
   9   5  -9   29.32    1.08
  -9  -5  -9   27.74    1.18
   9   5  -9   29.24    1.34
   9   5  -9   28.52    1.15
  -9  -5  -9   29.97    1.21
  -9   5   9   29.88    1.22
  -9  -5  -9   27.39    1.25
   9   5  -9   28.01    1.13
   9   5  -9   28.10    1.15
   9  -5  -9   29.54    0.99
  -9   5  -9   29.70    1.14
  -9  -5   9   29.64    1.31
  -9   5  -9   27.90    1.12
   9  -5  -9   30.32    1.19
   9  -5  -9   30.33    1.21
   9  -5  -9   28.59    0.92
 -11   5   1  179.67    5.18
  11  -5   1  180.39    5.09
  11   5  -1  182.37    4.94
 -11   5   1  185.98    4.90
  11   5  -1  182.67    5.04
  11   5  -1  181.07    4.93
  11   5  -1  175.43    5.18
  11   5  -1  179.71    4.94
  11   5  -1  181.37    5.17
 -11  -5  -1  185.90    4.97
  11   5  -1  182.22    4.94
 -11  -5  -1  184.18    4.96
 -11  -5  -1  182.67    5.07
  11   5   1  187.92    4.90
  11   5   1  189.04    4.94
  11   5   1  188.81    4.91
 -11   5  -1  181.52    5.16
  11   5   1  184.70    4.93
  11   5   1  181.87    5.10
  11   5  -3   89.78    2.89
  11   5  -3   96.26    2.89
 -11  -5  -3   96.12    2.67
 -11  -5  -3   96.22    2.81
  11   5  -3   97.76    2.94
  11   5  -3   94.82    2.66
 -11   5   3   94.91    2.63
 -11   5   3   94.00    2.63
 -11   5   3   95.35    2.90
  11   5  -3   92.00    2.65
 -11  -5  -3   91.82    2.67
  11   5  -3   97.98    2.72
  11   5  -3   96.64    2.72
 -11   5  -3   95.54    2.57
  11   5   3   93.05    2.60
  11  -5  -3   94.59    2.61
 -11  -5   3   97.90    2.72
  11  -5  -3   94.68    2.84
  11  -5  -3   96.80    2.93
 -11   5  -3   93.32    2.84
 -11  -5   3   93.18    2.74
  11   5   3   94.69    2.61
 -11  -5   3   95.18    2.75
  11   5   3   93.19    2.83
 -11   5  -3   94.79    2.57
  11  -5  -3   94.40    2.62
 -11   5  -3   86.84    2.75
 -11   5   5    5.65    0.39
 -11   5   5    5.68    0.39
  11   5  -5    6.57    0.41
  11   5  -5    7.02    0.43
  11   5  -5    6.47    0.46
  11   5  -5    5.84    0.64
  11  -5   5    5.30    0.35
  11  -5   5    5.29    0.34
 -11  -5  -5    6.60    0.42
 -11  -5  -5    7.09    0.53
 -11  -5  -5    6.16    0.41
  11   5  -5    6.56    0.54
  11   5   5    5.40    0.34
 -11   5  -5    6.66    0.35
 -11   5  -5    6.89    0.35
  11  -5  -5    6.41    0.57
  11  -5  -5    6.09    0.38
 -11  -5   5    5.78    0.48
  11   5   5    6.37    0.46
  11  -5  -5    7.30    0.40
  11   5   5    5.17    0.35
 -11   5  -5    7.21    0.49
 -11  -5   5    5.09    0.47
 -11   5   7   27.15    1.08
 -11  -5  -7   30.20    1.21
 -11  -5  -7   28.78    1.07
  11   5  -7   29.03    1.29
  11  -5   7   25.26    1.00
 -11   5   7   25.99    1.06
 -11  -5  -7   28.52    1.08
  11   5  -7   27.84    1.03
  11   5  -7   28.12    1.04
  11   5  -7   28.23    1.05
  11   5  -7   27.66    1.12
  11   5   7   26.99    0.95
 -11   5  -7   27.78    1.00
 -11  -5   7   25.63    1.14
  11  -5  -7   27.11    1.22
  11  -5  -7   29.60    1.06
  11  -5  -7   27.54    1.04
 -11   5  -7   26.88    0.99
 -11   5  -7   27.41    1.08
 -11  -5   7   25.86    1.15
  11   5  -9   26.18    1.10
  11   5  -9   25.75    1.08
 -11  -5  -9   26.95    1.18
 -11  -5  -9   28.17    1.28
 -11  -5  -9   27.39    1.24
  11   5  -9   28.48    1.10
 -11   5   9   26.68    1.16
  11   5  -9   27.23    1.11
 -11   5  -9   26.74    1.08
 -11   5  -9   27.82    1.49
 -11  -5   9   26.94    1.25
  11  -5  -9   28.13    1.15
 -11   5  -9   26.83    1.01
  11  -5  -9   27.40    1.13
 -13   5   1   47.50    1.29
  13   5  -1   45.98    1.36
 -13   5   1   46.79    1.65
  13   5  -1   45.71    1.64
  13  -5   1   44.32    1.56
  13   5  -1   47.37    1.36
 -13  -5  -1   46.74    1.53
 -13  -5  -1   47.73    1.41
  13   5  -1   46.03    1.66
  13   5  -1   45.07    1.49
 -13  -5  -1   47.22    1.41
 -13   5   1   48.42    1.29
  13   5  -1   46.99    1.35
  13   5  -1   46.79    1.37
 -13   5   1   46.64    1.36
 -13  -5   1   45.72    1.49
  13   5   1   45.22    1.64
  13   5   1   47.00    1.34
 -13   5  -1   47.93    1.46
  13   5   1   46.60    1.32
  13  -5  -1   47.14    1.61
  13   5   1   46.10    1.35
  13   5   1   47.22    1.34
 -13   5  -1   45.91    1.63
  13   5   1   48.37    1.59
  13   5  -3   66.85    1.96
 -13  -5  -3   70.10    2.01
 -13   5   3   67.20    1.96
 -13   5   3   67.04    2.08
  13   5  -3   70.67    2.30
  13   5  -3   67.06    2.26
  13   5  -3   69.41    1.98
 -13   5   3   67.60    2.27
  13   5  -3   66.77    2.03
 -13  -5  -3   70.07    2.01
  13   5  -3   68.35    2.07
  13  -5   3   68.94    2.11
  13   5  -3   69.06    2.02
 -13  -5  -3   68.08    2.16
 -13  -5   3   67.78    2.08
  13   5   3   66.03    1.91
  13  -5  -3   67.83    1.91
  13   5   3   68.22    1.91
  13   5   3   68.07    2.21
 -13   5  -3   67.69    2.20
 -13   5  -3   69.23    1.87
  13  -5  -3   69.07    2.22
 -13   5  -3   68.82    1.87
  13  -5  -3   68.25    1.90
 -13   5  -3   69.59    1.89
 -13  -5   3   66.78    2.08
 -13  -5   3   70.00    2.06
  13  -5   5   76.38    2.11
  13   5  -5   75.92    2.30
 -13   5   5   76.85    2.23
  13   5  -5   70.32    2.50
 -13   5   5   74.62    2.23
  13   5  -5   71.39    2.20
  13   5  -5   75.49    2.26
 -13  -5  -5   74.43    2.23
 -13   5  -5   75.54    2.13
 -13  -5   5   74.10    2.33
  13  -5  -5   73.08    2.17
  13   5   5   76.18    2.16
  13  -5  -5   71.54    2.50
 -13   5  -5   73.28    2.36
 -13   5  -5   71.35    2.12
 -13  -5   5   79.67    2.24
 -13  -5   5   75.82    2.34
  13  -5  -5   74.05    2.19
  13   5   5   76.28    2.16
  13   5   5   75.66    2.34
  13   5  -7  106.94    3.12
 -13   5   7  110.41    3.21
 -13   5   7  105.12    3.19
  13   5  -7  107.99    3.30
 -13  -5  -7  109.54    3.17
  13  -5   7  106.10    3.08
  13   5  -7  102.59    3.13
  13   5  -7  103.30    3.12
  13   5  -7  103.88    3.46
 -13  -5  -7  109.79    3.36
 -13  -5  -7  105.46    3.17
 -13  -5   7  107.58    3.30
  13  -5  -7  106.36    3.44
 -13   5  -7  105.17    3.07
 -13   5  -7  109.17    3.08
  13   5   7  109.17    3.09
 -13  -5   7  105.39    3.30
  13  -5  -7  111.57    3.15
 -13   5  -7  104.08    3.18
  13   5  -9   11.84    0.69
 -13  -5  -9   12.00    0.74
 -13  -5  -9   13.22    0.76
  13   5  -9   14.75    1.34
  13   5  -9   11.45    0.71
  13   5  -9   13.03    0.75
 -13  -5  -9   13.00    0.90
 -13   5  -9   12.33    0.70
  13  -5  -9   11.76    0.72
 -13   5  -9   11.26    0.66
 -15   5   1  184.75    5.45
  15   5  -1  189.59    5.03
  15   5  -1  194.87    5.06
 -15   5   1  188.38    5.09
  15   5  -1  188.17    5.24
 -15  -5  -1  190.88    5.29
  15   5  -1  193.62    5.46
  15   5  -1  198.47    5.91
  15   5  -1  186.15    5.03
  15   5  -1  188.63    5.05
  15  -5   1  185.31    5.35
 -15  -5  -1  186.78    5.10
  15   5   1  181.53    4.98
 -15  -5   1  186.50    5.24
  15  -5  -1  183.45    5.43
  15   5   1  188.48    5.38
 -15   5  -1  193.33    5.20
  15   5   1  189.54    5.01
  15   5   1  188.72    5.45
 -15   5  -1  189.64    5.43
  15   5   1  174.48    5.04
  15  -5   3   26.73    1.06
 -15   5   3   27.66    0.89
 -15   5   3   27.32    1.23
 -15   5   3   27.33    0.88
  15   5  -3   25.85    0.92
  15   5  -3   25.85    0.87
  15   5  -3   26.91    0.93
  15   5  -3   25.28    0.98
 -15  -5  -3   26.78    0.92
  15   5  -3   27.57    1.23
 -15  -5  -3   27.00    0.92
  15   5  -3   25.64    0.87
  15   5  -3   26.59    1.22
 -15  -5  -3   27.23    1.10
  15   5   3   26.37    0.80
  15   5   3   27.37    1.16
  15   5   3   27.52    0.84
 -15   5  -3   27.14    1.05
 -15  -5   3   28.01    1.00
 -15  -5   3   26.30    1.00
  15   5   3   26.56    0.81
 -15   5  -3   27.20    0.76
  15  -5  -3   26.67    0.78
 -15   5  -3   26.53    1.13
 -15   5  -3   26.54    0.75
  15   5   3   27.77    0.94
  15  -5  -3   24.92    1.14
  15   5  -5   28.06    1.00
  15   5  -5   30.21    1.31
 -15  -5  -5   29.37    1.24
  15   5  -5   29.29    1.09
 -15   5   5   27.62    1.03
  15   5  -5   29.06    1.00
  15   5  -5   30.68    1.38
 -15   5   5   29.42    1.05
 -15  -5  -5   30.00    1.05
  15   5  -5   29.20    1.07
 -15   5  -5   28.36    0.92
  15  -5  -5   28.54    0.97
  15   5   5   30.55    1.19
  15   5   5   27.75    0.94
 -15   5  -5   28.48    0.93
 -15   5  -5   29.19    1.19
 -15  -5   5   28.54    1.15
 -15  -5   5   30.30    1.18
  15  -5  -5   29.72    0.99
 -15  -5   5   29.26    1.05
  15   5  -7   21.86    0.92
 -15   5   7   19.98    0.89
 -15  -5  -7   19.88    0.87
  15   5  -7   20.23    1.16
  15   5  -7   19.32    0.84
  15   5  -7   20.18    0.84
  15  -5   7   18.84    0.73
 -15  -5  -7   21.75    0.90
 -15  -5  -7   20.50    1.06
  15   5  -7   19.59    1.02
 -15   5  -7   20.23    0.79
 -15   5  -7   21.16    0.80
  15   5   7   19.78    0.84
 -15  -5   7   18.49    0.98
 -15   5  -7   19.24    0.89
  15  -5  -7   19.32    0.82
 -15  -5   7   19.00    0.99
  15  -5  -7   20.20    0.84
 -17   5   1    6.47    0.36
 -17   5   1    6.80    0.62
  17   5  -1    6.50    0.25
  17  -5   1    5.61    0.55
 -17  -5  -1    6.58    0.51
  17   5  -1    5.94    0.61
  17   5  -1    6.17    0.65
  17   5  -1    6.33    0.24
  17  -5  -1    6.81    0.60
  17   5   1    6.53    0.64
 -17   5  -1    5.85    0.58
 -17  -5   1    6.49    0.49
 -17   5  -1    6.15    0.43
  17   5   1    7.21    0.69
  17   5  -3   10.44    0.46
  17   5  -3   10.98    0.48
  17  -5   3   11.26    0.87
 -17  -5  -3   11.09    0.50
  17   5  -3   10.22    0.57
 -17   5   3   12.00    0.49
  17   5  -3   11.00    0.81
 -17   5   3   11.79    0.47
  17   5  -3   10.71    0.44
 -17  -5  -3   11.00    0.70
  17   5  -3   11.33    0.83
 -17  -5  -3   11.30    0.52
 -17   5  -3    9.66    0.70
 -17  -5   3   12.93    0.62
  17  -5  -3   11.79    0.77
  17   5   3   11.87    0.77
 -17   5  -3   11.14    0.64
  17   5  -5   13.45    0.94
 -17  -5  -5   12.91    0.62
 -17  -5  -5   13.18    0.81
  17   5  -5   12.88    0.56
 -17   5   5   13.04    0.62
 -17  -5  -5   12.48    0.60
 -17   5   5   13.06    0.62
  17   5  -5   12.72    0.87
  17   5  -5   12.70    0.56
  17   5  -5   12.60    0.63
 -17  -5   5   13.05    0.73
  17  -5  -5   11.33    0.69
 -17   5  -5   12.66    0.48
  17  -5  -5   12.34    0.50
 -17   5  -5   13.34    0.77
  17   5   5   12.90    0.48
 -17   5  -5   12.87    0.48
 -17  -5   5   13.01    0.62
  17   5   5   13.00    0.53
 -17   5  -5   13.24    0.47
  17   5   5   13.45    0.79
 -17   5  -5   13.98    0.79
 -17  -5   5   12.62    0.72
 -17   5   7   43.60    1.67
 -17  -5  -7   48.94    1.63
  17   5  -7   41.65    1.69
 -17  -5  -7   51.25    1.91
  17   5  -7   48.43    1.59
 -17  -5  -7   49.16    1.63
  17   5  -7   51.66    1.91
 -17   5   7   48.53    1.68
 -17  -5   7   48.52    1.81
  17  -5  -7   47.72    1.55
 -17   5  -7   46.86    1.50
 -17   5  -7   46.46    1.69
  17   5   7   52.11    1.65
 -17  -5   7   47.71    1.79
 -17   5  -7   45.87    2.18
  19   5  -1  119.54    3.86
  19   5  -1  123.48    3.89
  19  -5   1  125.01    3.77
 -19   5   1  125.42    3.43
 -19  -5  -1  116.23    3.63
 -19   5   1  126.62    4.59
 -19  -5   1  128.98    3.62
  19  -5  -1  120.05    3.79
  19   5   1  124.96    3.88
 -19   5  -1  120.80    3.53
 -19   5  -1  119.06    3.83
  19   5   1  117.08    3.78
  19   5  -3   22.02    1.18
  19   5  -3   19.70    0.62
 -19   5   3   20.84    0.68
 -19  -5  -3   20.06    0.72
 -19  -5  -3   20.84    1.01
 -19   5   3   21.22    0.71
  19   5  -3   20.06    0.67
  19   5  -3   19.09    1.14
  19   5  -3   20.39    0.65
 -19  -5   3   20.15    0.87
 -19   5  -3   19.87    1.05
  19  -5  -3   20.56    1.09
 -19   5  -3   20.28    0.93
  19   5   3   20.73    1.10
  19   5  -5   68.61    2.08
 -19   5   5   70.85    2.14
 -19  -5  -5   66.69    2.08
 -19  -5  -5   69.27    2.40
  19   5  -5   68.02    2.03
  19   5  -5   65.22    2.19
 -19  -5  -5   69.48    2.10
  19   5  -5   69.00    2.51
  19   5  -5   71.02    2.73
 -19   5  -5   72.53    2.37
 -19   5  -5   67.16    2.36
 -19  -5   5   70.12    2.27
 -19  -5   5   69.04    2.13
  19   5   5   73.44    2.39
  21  -5   1   29.17    1.33
  21   5  -1   28.73    1.44
 -21   5   1   28.34    0.98
 -21  -5  -1   28.39    1.20
 -21   5  -1   28.03    1.09
 -21  -5   1   28.03    1.15
  21  -5  -1   28.28    1.37
  21   5   1   29.75    1.43
 -21  -5  -3   30.32    1.32
  21   5  -3   28.25    1.60
  21   5  -3   30.13    1.50
 -21   5  -3   29.74    1.24
  21  -5  -3   31.14    1.46
 -21  -5   3   31.75    1.17
  21   5   3   31.64    1.44
   0   6   0    0.13    0.07
   0   6   0    0.19    0.07
   0  -6   0    0.20    0.08
   0  -6   0    0.12    0.08
   0  -6   0    0.10    0.06
   0   6   0    0.06    0.05
   0  -6   4    0.22    0.14
   0  -6   6  390.13   10.61
   0  -6   6  395.90   10.62
   0   6   8    0.26    0.19
   0   6  -8   -0.11    0.18
   0   6   8   -0.04    0.19
   0   6  -8    0.15    0.18
   0  -6   8    0.00    0.22
   0  -6  -8    0.20    0.18
   0  -6  -8    0.06    0.21
   0  -6  -8   -0.07    0.21
   0   6   8    0.07    0.11
   0  -6   8   -0.42    0.17
   0  -6 -10   48.79    1.76
   0  -6 -10   45.83    1.66
   0   6 -10   49.24    1.73
   0   6 -10   51.80    1.75
   0  -6 -10   48.93    1.77
   2   6   0  153.03   11.51
  -2   6   0  161.19    7.92
  -2  -6   0  132.26    7.93
  -2  -6  -2  117.52    7.43
   2   6  -2  150.70    8.63
  -2   6   2  139.98    7.91
  -2  -6   2  133.34    8.46
   2  -6  -2  125.57    7.23
  -2   6  -2  131.41    7.68
  -2   6   4   90.63    2.53
  -2   6   4   88.87    2.54
  -2  -6  -4   90.00    2.54
  -2   6   4   91.95    2.53
   2   6  -4   95.34    2.58
   2   6  -4   88.21    2.55
   2  -6   4   85.49    2.56
  -2   6   4   88.67    2.52
   2  -6   4   87.34    2.56
  -2  -6  -4   87.26    2.55
   2   6  -4   92.00    2.56
  -2  -6  -4   89.08    2.55
  -2   6  -4   93.54    2.55
  -2   6  -4   90.77    2.54
  -2  -6   4   90.94    2.59
   2  -6  -4   88.58    2.54
   2  -6  -4   92.40    2.55
   2   6   4   86.91    2.52
   2   6   4   90.06    2.53
  -2  -6   4   87.56    2.59
   2  -6  -4   88.88    2.47
  -2  -6  -6   46.75    1.49
  -2   6   6   46.54    1.46
  -2   6   6   41.76    1.40
  -2   6   6   45.40    1.46
   2   6  -6   47.10    1.35
   2   6  -6   46.81    1.48
  -2  -6  -6   45.05    1.47
   2  -6   6   43.58    1.49
   2  -6   6   45.98    1.51
   2   6  -6   45.01    1.47
   2   6  -6   45.81    1.49
  -2  -6  -6   43.61    1.45
   2  -6  -6   46.07    1.48
  -2  -6   6   48.40    1.54
  -2   6  -6   47.74    1.47
  -2  -6   6   44.37    1.52
   2  -6  -6   49.14    1.51
   2   6   6   44.75    1.45
  -2   6  -6   46.11    1.46
   2   6   6   46.28    1.45
   2   6  -8    9.02    0.56
  -2  -6  -8    7.83    0.55
   2  -6   8    8.59    0.58
   2   6  -8    8.84    0.55
  -2   6   8    7.88    0.54
  -2  -6  -8    7.71    0.82
   2  -6   8    7.96    0.60
  -2  -6  -8    8.09    0.53
  -2   6   8    9.42    0.58
   2   6  -8    8.35    0.56
   2   6   8    8.54    0.36
  -2  -6   8    7.71    0.58
   2  -6  -8    8.60    0.56
  -2   6  -8    8.52    0.53
  -2  -6   8    9.03    0.61
   2  -6  -8    8.57    0.57
   2   6   8    8.16    0.53
   2   6   8    8.50    0.55
  -2   6  -8    7.97    0.53
   2   6 -10   23.62    1.06
  -2  -6 -10   23.85    1.05
  -2  -6 -10   24.58    1.10
   2   6 -10   23.78    1.05
  -2  -6 -10   25.36    1.13
  -2   6 -10   25.12    1.06
  -2   6 -10   24.22    1.06
   2  -6 -10   23.96    1.11
   2  -6 -10   24.34    0.98
  -4  -6   0    0.47    0.11
  -4   6   0    0.74    0.09
   4  -6   0    0.55    0.09
   4  -6   0    0.87    0.11
  -4  -6   0    0.84    0.14
   4   6   0    0.49    0.11
   4   6   0    0.54    0.11
  -4  -6   0    0.55    0.12
  -4   6   0    0.63    0.09
  -4   6   0    0.33    0.09
   4   6   0    0.72    0.13
   4   6   0    0.51    0.13
   4  -6   2  227.43   10.95
  -4  -6  -2  246.11   11.55
   4   6  -2  257.06   12.37
  -4   6   2  243.10   11.25
  -4   6  -2  256.44   11.15
   4   6   2  239.18   11.92
  -4   6   4  269.27   13.26
  -4   6   4  231.41   13.07
   4   6  -4  241.39   13.47
   4   6   4  267.89   13.22
  -4   6  -4  221.96   12.16
   4   6   4  272.76   14.18
  -4  -6   4  269.38   15.06
  -4   6   6  313.43    8.23
  -4   6   6  308.40    8.23
   4  -6   6  303.84    8.26
   4   6  -6  302.30    8.25
   4   6  -6  305.58    8.24
  -4   6   6  295.56    8.22
   4  -6   6  299.74    8.25
  -4  -6   6  309.12    8.31
  -4  -6   6  298.19    8.30
   4   6   6  297.37    8.20
   4   6   6  306.77    8.21
  -4   6   8    8.21    0.78
  -4   6   8    8.21    0.55
  -4  -6  -8    7.90    0.55
   4   6  -8    7.95    0.54
  -4  -6  -8    8.70    0.57
   4  -6   8    8.66    0.59
   4   6  -8    7.54    0.36
   4   6  -8    8.07    0.53
  -4  -6  -8    7.96    0.55
   4  -6  -8    7.60    0.55
  -4  -6   8    7.70    0.59
   4   6   8    7.81    0.32
   4   6   8    7.06    0.50
  -4  -6   8    8.79    0.61
   4  -6  -8    8.16    0.54
  -4   6  -8    7.17    0.51
   4   6 -10   55.57    2.03
   4   6 -10   57.63    1.95
  -4  -6 -10   58.01    2.01
   4   6 -10   58.78    1.97
  -4  -6 -10   59.11    2.03
  -4  -6 -10   55.24    1.98
  -4   6 -10   59.45    1.96
  -4   6 -10   61.54    1.98
   4  -6 -10   56.90    1.82
   4  -6 -10   57.82    2.01
   4  -6 -10   56.42    1.98
   4  -6 -10   55.14    1.81
   6   6   0   34.38    1.10
   6   6   0   34.85    1.07
   6   6   0   36.70    1.10
  -6  -6   0   35.46    1.09
  -6   6   0   35.36    1.01
  -6   6   0   35.04    1.12
  -6  -6   0   35.75    1.11
   6   6   0   35.65    1.09
  -6   6   0   35.93    1.01
  -6  -6   0   36.00    1.09
   6   6   0   34.50    1.06
  -6   6   2   30.11    1.10
  -6  -6  -2   32.65    1.09
   6   6  -2   34.03    1.04
  -6   6   2   32.13    0.98
   6   6  -2   35.56    1.07
   6   6  -2   34.50    1.14
  -6   6   2   32.37    1.09
  -6  -6  -2   37.58    1.12
   6   6  -2   33.84    1.04
  -6   6   2   32.00    0.98
   6   6  -2   34.42    1.06
   6  -6   2   30.30    0.98
   6  -6  -2   33.77    1.00
   6   6   2   31.75    1.00
   6  -6  -2   33.48    0.99
  -6  -6   2   32.87    1.05
  -6  -6   2   33.16    1.07
  -6  -6   2   31.37    1.06
  -6   6  -2   34.39    0.99
   6   6   2   31.72    1.00
   6   6   2   33.63    1.07
  -6   6  -2   33.18    1.04
  -6   6   4  139.39    3.85
  -6   6   4  141.92    3.85
   6  -6   4  140.54    3.88
  -6  -6  -4  136.61    3.88
  -6   6   4  131.53    3.93
   6   6  -4  140.25    3.89
   6   6  -4  142.37    3.91
   6   6  -4  136.86    3.90
   6  -6   4  140.06    3.87
  -6  -6  -4  139.93    3.94
  -6   6   4  149.59    3.98
  -6  -6  -4  140.30    3.89
   6   6  -4  139.02    3.95
  -6   6  -4  140.89    3.84
   6  -6  -4  142.26    3.87
  -6   6  -4  140.16    3.84
  -6   6  -4  135.63    3.80
   6   6   4  148.14    3.86
  -6  -6   4  139.47    3.94
  -6  -6   4  136.98    3.94
   6  -6  -4  142.07    3.86
   6   6   4  137.78    3.84
   6   6  -6   71.84    2.31
   6   6  -6   80.42    2.35
   6   6  -6   74.44    2.34
  -6  -6  -6   77.26    2.34
  -6  -6  -6   76.37    2.34
  -6  -6  -6   77.99    2.39
  -6   6   6   82.17    2.34
   6   6  -6   73.50    2.32
   6  -6   6   78.90    2.35
  -6   6   6   78.87    2.33
   6  -6   6   80.68    2.35
  -6  -6   6   84.15    2.44
  -6   6  -6   79.48    2.30
   6  -6  -6   77.12    2.16
  -6  -6   6   81.34    2.43
   6  -6  -6   75.75    2.33
   6   6   6   79.46    2.31
   6  -6  -6   77.26    2.32
  -6   6  -6   75.73    2.29
   6  -6  -6   78.53    2.16
   6   6   6   82.00    2.31
  -6  -6  -8   10.52    0.65
  -6  -6  -8   10.58    0.67
  -6  -6  -8   10.97    0.64
   6   6  -8   10.81    0.63
  -6   6   8    9.84    0.62
   6   6  -8   10.90    0.51
   6   6  -8   10.50    0.61
  -6   6   8   10.84    0.69
   6  -6  -8   11.56    0.67
   6  -6  -8   11.33    0.64
   6   6   8   10.54    0.40
   6   6   8   11.10    0.41
   6  -6  -8   10.13    0.47
  -6  -6   8   10.58    0.70
  -6   6  -8   10.55    0.60
  -6   6  -8    9.97    0.60
   6  -6  -8   10.78    0.47
  -6  -6   8   11.54    0.73
  -6  -6 -10    0.16    0.28
   6   6 -10    0.94    0.30
  -6  -6 -10    0.83    0.32
   6   6 -10    0.69    0.28
  -6   6  10    0.55    0.29
  -6  -6 -10    0.61    0.49
   6   6 -10    0.42    0.30
   6  -6 -10    0.84    0.31
   6  -6 -10    0.53    0.28
   6  -6 -10    0.63    0.17
   6  -6 -10    0.54    0.18
  -6   6 -10    0.61    0.28
   8   6   0    1.03    0.17
  -8  -6   0    1.14    0.16
   8   6   0    0.93    0.14
   8   6   0    0.95    0.14
  -8   6   0    1.29    0.24
  -8  -6   0    1.10    0.17
   8   6   0    0.91    0.13
  -8   6   0    0.91    0.10
  -8   6   0    0.76    0.18
  -8   6   0    0.98    0.11
  -8   6   2  556.27   19.49
   8  -6   2  565.75   19.34
  -8   6   2  584.39   21.99
  -8  -6  -2  524.23   20.77
  -8  -6   2  580.22   23.43
  -8   6  -2  574.46   18.60
   8  -6   4   11.81    0.50
   8   6  -4   11.45    0.52
  -8   6   4   11.23    0.61
  -8  -6  -4   12.10    0.59
  -8  -6  -4   11.90    0.53
   8   6  -4   13.16    0.53
  -8  -6  -4   11.88    0.53
   8   6  -4   12.20    0.62
   8  -6   4   11.14    0.49
  -8   6   4   12.42    0.50
   8  -6  -4   11.31    0.50
   8   6   4   11.43    0.48
  -8  -6   4   12.97    0.55
   8   6   4   11.75    0.48
  -8   6  -4   10.73    0.48
  -8   6  -4   11.70    0.47
  -8  -6   4   12.70    0.61
  -8   6  -4   11.72    0.47
  -8  -6   4   11.08    0.57
   8  -6  -4   12.61    0.55
  -8   6   8    1.99    0.31
   8   6  -8    2.26    0.30
   8   6  -8    2.39    0.45
   8   6  -8    1.50    0.29
  -8  -6  -8    2.14    0.32
  -8  -6  -8    1.80    0.31
  -8  -6  -8    1.64    0.33
   8   6  -8    2.29    0.34
   8  -6  -8    2.04    0.34
   8   6   8    1.86    0.21
  -8   6  -8    1.64    0.28
  -8  -6   8    2.17    0.38
   8  -6  -8    1.96    0.20
  -8  -6   8    1.62    0.35
   8  -6  -8    1.33    0.30
  -8   6  -8    1.59    0.29
   8  -6  -8    1.90    0.19
   8   6 -10   88.33    3.54
  -8  -6 -10   81.41    3.00
   8   6 -10   78.32    2.56
  -8  -6 -10   80.98    2.63
   8   6 -10   79.20    2.55
  -8   6 -10   78.38    2.53
   8  -6 -10   80.88    2.61
  -8   6 -10   79.64    2.54
   8  -6 -10   80.35    2.60
   8  -6 -10   75.99    2.28
 -10   6   0   87.40    2.32
 -10  -6   0   87.93    2.52
  10   6   0   86.04    2.41
 -10   6   0   84.57    2.62
  10   6   0   89.40    2.43
  10  -6   0   87.41    2.56
  10   6   0   85.50    2.40
 -10  -6   0   84.62    2.45
  10   6   0   87.52    2.46
  10   6   0   87.25    2.58
  10   6   0   84.28    2.62
 -10   6   0   85.32    2.31
  10   6  -2   22.11    0.78
 -10  -6  -2   21.85    0.84
  10   6  -2   22.44    0.93
  10   6  -2   23.23    0.95
  10   6  -2   21.83    0.77
 -10  -6  -2   23.22    0.77
 -10   6   2   21.02    0.90
 -10   6   2   20.41    0.67
 -10  -6  -2   22.41    0.76
 -10   6   2   20.37    0.67
  10   6  -2   21.44    0.80
  10   6  -2   21.85    0.74
 -10  -6   2   20.64    0.79
 -10   6  -2   22.22    0.67
  10   6   2   20.70    0.78
 -10   6  -2   18.84    0.80
  10   6   2   20.85    0.70
  10  -6  -2   21.90    0.67
  10   6   2   20.78    0.89
 -10   6  -2   21.94    0.65
 -10   6  -2   21.57    0.64
 -10  -6   2   21.87    0.80
 -10   6  -2   21.77    0.90
  10   6  -4   92.46    2.66
 -10   6   4   92.06    2.58
  10   6  -4   90.55    2.78
 -10   6   4   89.85    2.58
  10   6  -4   91.20    2.61
 -10  -6  -4   91.22    2.63
  10   6  -4   89.48    2.61
 -10  -6  -4   92.50    2.74
 -10   6   4   98.68    2.83
 -10  -6  -4   87.23    2.61
  10   6  -4   94.46    2.69
  10  -6   4   91.44    2.55
  10   6   4   91.26    2.56
 -10  -6   4   94.31    2.64
  10  -6  -4   90.13    2.58
  10   6   4   90.06    2.56
 -10  -6   4   91.69    2.70
 -10   6  -4   85.27    2.62
 -10  -6   4   91.90    2.70
  10   6   4   92.14    2.73
 -10   6  -4   91.61    2.54
 -10   6  -4   88.22    2.53
  10  -6  -4   84.26    2.75
  10  -6   6   32.38    1.10
  10  -6   6   30.64    1.09
  10   6  -6   30.59    1.21
  10   6  -6   29.88    1.32
 -10  -6  -6   30.78    1.13
 -10   6   6   33.75    1.27
 -10  -6  -6   32.79    1.25
 -10   6   6   33.03    1.13
 -10  -6  -6   30.87    1.14
  10   6  -6   31.15    1.12
  10   6  -6   30.94    1.13
  10   6  -6   31.74    1.12
 -10  -6   6   31.82    1.23
  10   6   6   31.22    1.08
  10   6   6   32.85    1.13
 -10   6  -6   31.45    1.06
 -10   6  -6   31.26    1.06
  10   6   6   32.14    1.17
  10  -6  -6   31.13    1.10
  10  -6  -6   30.87    1.11
  10  -6  -6   30.10    1.28
 -10  -6   6   32.06    1.22
  10   6  -8    1.72    0.29
  10   6  -8    1.62    0.30
 -10   6   8    1.38    0.29
 -10  -6  -8    1.10    0.27
  10   6  -8    1.57    0.29
  10   6  -8    1.65    0.31
 -10   6   8    1.34    0.29
 -10  -6  -8    1.19    0.34
  10   6  -8    1.17    0.39
 -10  -6  -8    2.24    0.34
  10  -6  -8    1.06    0.29
 -10  -6   8    1.19    0.32
  10  -6  -8    1.20    0.28
 -10   6  -8    2.01    0.29
 -10   6  -8    1.21    0.26
 -10  -6   8    1.66    0.40
  10   6   8    1.38    0.20
  12   6   0   32.86    1.06
  12   6   0   34.49    1.32
  12   6   0   33.97    1.05
 -12   6   0   34.96    1.07
 -12   6   0   35.34    1.31
  12   6   0   34.48    1.27
  12   6   0   35.22    1.19
  12  -6   0   34.13    1.24
 -12  -6   0   34.80    1.10
  12   6   0   35.84    1.07
  12   6   0   35.15    1.05
 -12  -6   0   35.18    1.19
 -12  -6  -2  175.15    4.87
 -12   6   2  172.54    4.65
 -12   6   2  176.22    4.58
  12   6  -2  169.84    4.71
  12   6  -2  170.37    4.98
 -12  -6  -2  172.56    4.74
  12   6  -2  174.72    4.71
  12   6  -2  167.49    4.74
 -12   6   2  174.63    4.65
  12   6  -2  179.15    5.01
  12   6  -2  172.46    4.74
 -12  -6  -2  173.19    4.74
  12   6  -2  171.38    4.81
 -12   6   2  175.95    4.99
 -12   6  -2  165.70    4.94
  12   6   2  174.43    4.84
 -12   6  -2  169.89    4.59
  12  -6  -2  174.59    4.60
  12  -6  -2  173.74    4.61
 -12  -6   2  173.46    4.81
  12   6   2  175.04    4.96
 -12   6  -2  173.54    4.60
  12  -6  -2  173.67    4.93
  12   6   2  172.89    4.67
 -12   6  -2  170.22    4.58
  12   6   2  174.13    4.73
 -12  -6   2  174.88    4.80
  12   6   2  174.37    4.66
 -12   6  -2  175.73    4.61
 -12   6   4   32.44    1.28
  12   6  -4   32.42    1.10
 -12   6   4   29.50    1.00
 -12  -6  -4   29.86    1.04
  12   6  -4   29.17    1.23
 -12   6   4   29.95    1.00
  12   6  -4   30.71    1.09
 -12  -6  -4   29.86    1.17
  12   6  -4   29.85    1.02
 -12  -6  -4   30.60    1.04
  12  -6  -4   29.07    0.98
  12   6   4   30.57    1.18
 -12  -6   4   31.72    1.07
  12   6   4   31.09    0.97
 -12   6  -4   27.98    1.07
 -12   6  -4   30.14    0.93
 -12   6  -4   31.15    1.20
  12  -6  -4   30.39    0.99
 -12  -6   4   30.60    1.13
 -12  -6   4   30.09    1.12
  12   6   4   30.46    0.97
 -12   6  -4   29.88    0.93
 -12   6   6  144.50    4.09
  12  -6   6  142.79    4.00
 -12  -6  -6  143.99    4.10
  12   6  -6  142.43    4.10
  12   6  -6  146.38    4.07
 -12  -6  -6  138.86    4.08
 -12  -6  -6  143.46    4.25
  12  -6   6  144.40    4.01
  12   6  -6  143.82    4.39
  12   6  -6  145.09    4.07
 -12   6   6  146.39    4.09
  12   6  -6  136.01    4.71
 -12   6  -6  144.84    3.99
  12   6   6  149.05    4.13
 -12  -6   6  146.72    4.22
 -12   6  -6  141.47    3.99
  12  -6  -6  140.72    4.06
 -12   6  -6  141.22    4.19
  12   6   6  146.25    4.03
  12  -6  -6  145.46    4.06
 -12  -6   6  144.98    4.22
  12   6  -8    2.62    0.34
  12   6  -8    2.32    0.33
 -12  -6  -8    2.41    0.35
 -12  -6  -8    2.32    0.41
 -12   6   8    2.33    0.34
  12   6  -8    3.04    0.44
 -12  -6  -8    2.31    0.34
 -12   6   8    2.54    0.38
  12   6  -8    2.48    0.49
  12   6  -8    2.31    0.32
  12   6   8    2.53    0.26
 -12   6  -8    2.15    0.30
 -12   6  -8    2.31    0.31
 -12  -6   8    2.62    0.44
 -12  -6   8    2.13    0.37
  12  -6  -8    2.28    0.33
  12  -6  -8    2.08    0.33
 -12   6  -8    2.89    0.36
  14   6   0   91.29    2.88
  14  -6   0   91.17    2.85
  14   6   0   97.64    2.78
  14   6   0   97.42    2.58
 -14   6   0   91.68    2.92
  14   6   0   92.63    2.57
 -14  -6   0   91.05    2.77
  14   6   0   93.10    2.58
  14   6   0   94.34    2.95
 -14   6   2   17.58    0.91
 -14   6   2   18.69    0.60
 -14  -6  -2   18.08    0.69
 -14  -6  -2   18.11    0.70
  14   6  -2   19.02    0.66
  14   6  -2   17.23    0.92
  14   6  -2   17.55    0.64
  14   6  -2   17.93    0.68
  14  -6   2   18.43    0.83
 -14   6   2   18.94    0.61
  14   6  -2   16.88    0.91
  14   6  -2   17.83    0.77
 -14   6   2   18.98    0.56
 -14  -6  -2   17.51    0.82
  14   6  -2   18.65    0.67
  14  -6  -2   16.93    0.86
 -14  -6   2   18.93    0.78
  14   6   2   18.56    0.60
  14   6   2   18.40    0.59
 -14   6  -2   18.20    0.89
  14   6   2   18.99    0.94
  14   6   2   18.68    0.65
  14   6   2   18.31    0.82
 -14  -6  -4    0.91    0.20
  14   6  -4    0.50    0.31
  14   6  -4    0.62    0.20
  14   6  -4    0.63    0.34
  14   6  -4    0.78    0.19
 -14   6   4    1.10    0.18
 -14  -6  -4    0.80    0.23
 -14  -6  -4    0.56    0.31
  14   6  -4    0.80    0.21
  14   6  -4    0.92    0.18
  14   6  -4    0.86    0.21
 -14   6   4    0.93    0.18
  14   6   4    0.87    0.14
 -14   6  -4    0.80    0.13
 -14   6  -4    0.58    0.12
 -14   6  -4    0.94    0.12
  14   6   4    0.74    0.14
 -14   6  -4    0.44    0.23
 -14  -6   4    0.47    0.22
 -14  -6   4    0.57    0.22
  14   6   4    0.63    0.29
 -14  -6   4    0.52    0.18
 -14   6   6   25.03    1.00
 -14  -6  -6   26.97    1.19
  14  -6   6   24.81    0.86
 -14  -6  -6   25.64    1.01
 -14  -6  -6   25.53    1.01
  14   6  -6   24.96    1.26
  14   6  -6   27.36    0.98
  14   6  -6   28.06    0.99
  14   6  -6   26.45    1.19
 -14   6   6   25.94    1.00
  14   6  -6   24.94    1.00
  14   6   6   27.68    1.08
 -14   6  -6   26.92    0.91
 -14  -6   6   26.57    1.14
 -14   6  -6   26.14    1.10
 -14  -6   6   25.89    1.12
  14   6   6   25.42    1.02
  14  -6  -6   25.60    0.95
  14  -6  -6   26.35    0.97
  14   6  -8    0.16    0.20
  14   6  -8    0.50    0.30
 -14  -6  -8    0.67    0.46
  14   6  -8    0.13    0.21
  14   6  -8    0.08    0.20
 -14   6   8    0.12    0.20
  14   6  -8    0.12    0.32
 -14  -6  -8    0.37    0.24
 -14   6   8    0.19    0.24
 -14   6  -8    0.70    0.23
 -14  -6   8   -0.14    0.27
  14   6   8    0.30    0.16
 -14  -6   8    0.25    0.28
  14  -6  -8    0.21    0.22
 -14   6  -8   -0.15    0.14
  16   6   0   45.23    1.72
 -16   6   0   46.27    1.75
  16  -6   0   47.30    1.69
  16   6   0   47.78    1.32
  16   6   0   45.83    1.34
 -16   6   0   48.51    1.46
 -16  -6   0   48.36    1.60
  16   6   0   47.14    1.34
  16   6   0   47.13    1.78
 -16  -6  -2  302.37    8.07
 -16   6   2  299.69    7.95
  16   6  -2  301.28    8.03
 -16  -6  -2  295.72    8.06
 -16   6   2  292.82    8.45
  16   6  -2  300.30    8.46
 -16  -6  -2  305.66    8.29
 -16   6   2  301.86    7.94
  16   6  -2  298.62    8.20
  16   6  -2  294.78    8.01
  16   6  -2  302.86    7.99
 -16   6   2  307.72    7.96
  16  -6   2  299.04    8.32
  16   6  -2  309.01    8.47
  16   6   2  300.08    7.96
  16   6   2  288.44    7.91
  16   6   2  304.86    8.31
 -16   6  -2  302.71    8.18
  16   6   2  292.20    7.93
  16  -6  -2  299.01    8.37
 -16   6  -2  302.51    8.40
  16   6   2  296.57    8.41
 -16  -6   2  293.34    8.18
  16   6  -4    8.89    0.54
  16   6  -4    8.90    0.45
 -16  -6  -4    9.72    0.51
 -16   6   4   10.67    0.50
  16   6  -4    9.49    0.76
 -16  -6  -4    9.37    0.67
 -16   6   4   10.06    0.48
 -16  -6  -4   10.26    0.53
  16   6  -4   10.14    0.52
  16   6  -4    9.46    0.76
  16   6  -4    9.59    0.46
  16   6   4    9.67    1.01
  16  -6  -4    9.73    0.37
 -16   6  -4    9.82    0.35
 -16   6  -4    9.71    0.34
 -16  -6   4    9.19    0.58
  16   6   4   10.45    0.60
 -16   6  -4    9.04    0.65
 -16   6  -4    9.62    0.36
  16   6   4    9.41    0.39
  16  -6  -4    9.60    0.39
  16   6   4    9.29    0.39
 -16  -6   4    9.91    0.55
  16   6  -6   98.30    2.92
 -16  -6  -6   97.89    2.92
 -16  -6  -6   98.26    2.93
 -16   6   6  102.69    2.95
  16   6  -6  102.83    3.21
  16   6  -6   97.09    2.87
  16   6  -6   94.98    3.55
 -16   6   6   97.03    2.93
 -16  -6  -6   98.77    3.16
  16   6  -6   94.94    2.93
 -16   6  -6   93.61    3.05
  16   6   6  102.05    3.05
  16  -6  -6   98.78    2.83
 -16  -6   6   99.33    3.08
  16  -6  -6   95.12    2.84
 -16   6  -6   98.77    2.78
 -16   6  -6   98.28    2.78
 -16  -6   6  100.69    3.09
 -18   6   0    2.37    0.43
 -18   6   0    2.52    0.29
 -18  -6   0    2.08    0.32
  18  -6   0    2.43    0.41
  18   6   0    2.28    0.42
  18   6   0    2.40    0.48
  18   6  -2   23.57    1.21
  18   6  -2   22.37    0.97
  18   6  -2   22.61    0.71
  18   6  -2   22.05    0.71
  18   6  -2   21.78    0.73
 -18   6   2   22.67    1.18
 -18  -6  -2   21.76    0.79
  18   6  -2   23.68    1.20
 -18   6   2   23.52    0.72
 -18  -6  -2   22.79    1.03
  18   6  -2   22.05    0.69
  18   6   2   22.81    1.15
 -18  -6   2   23.41    0.96
 -18   6  -2   21.97    1.22
  18   6   2   25.01    1.22
  18  -6  -2   22.62    1.12
 -18   6  -2   22.06    0.93
  18   6  -4   16.59    0.63
 -18   6   4   16.58    0.66
 -18  -6  -4   17.21    0.72
 -18  -6  -4   17.77    0.94
  18   6  -4   16.25    0.78
  18   6  -4   17.86    1.06
  18   6  -4   17.62    1.07
 -18  -6  -4   17.19    0.71
  18   6  -4   16.86    0.64
 -18   6   4   16.69    0.68
 -18   6  -4   16.06    1.16
  18   6   4   16.32    0.52
  18   6   4   16.97    0.54
 -18   6  -4   17.20    0.87
 -18  -6   4   16.64    0.81
  18   6   4   17.24    0.97
 -18  -6   4   16.53    0.76
 -18   6   6    5.78    0.47
  18   6  -6    7.17    0.73
 -18  -6  -6    7.00    0.47
  18   6  -6    5.86    0.47
 -18  -6  -6    7.21    0.77
  18   6  -6    5.94    0.43
 -18   6   6    5.26    0.46
  18   6  -6    7.28    0.44
 -18  -6   6    5.56    0.57
  18  -6  -6    7.00    0.37
 -18   6  -6    7.03    0.33
  18   6   6    6.05    0.39
 -18   6  -6    6.18    0.34
 -18   6  -6    6.60    0.58
 -18   6  -6    7.32    0.65
  18   6   6    6.80    0.60
 -18  -6   6    4.94    0.56
 -18   6  -6    6.84    0.36
  20   6   0    1.17    0.46
 -20  -6   0    2.19    0.37
  20   6   0    1.47    0.42
 -20   6   0    1.25    0.22
  20  -6   0    1.76    0.44
 -20   6   2   70.70    2.02
  20   6  -2   72.42    2.88
  20   6  -2   77.40    2.67
 -20  -6  -2   71.43    2.41
 -20  -6   2   69.48    2.30
  20  -6  -2   74.61    2.57
 -20   6  -2   73.88    2.38
  20   6   2   74.82    2.61
 -20   6   4   31.12    1.03
  20   6  -4   29.02    0.95
  20   6  -4   33.66    1.54
 -20  -6  -4   29.46    1.04
 -20  -6  -4   27.98    1.31
 -20   6   4   29.52    0.99
  20   6  -4   28.68    0.93
 -20  -6  -4   30.68    1.03
  20   6  -4   34.77    2.00
  20   6  -4   28.10    1.14
  20   6   4   30.80    1.40
 -20   6  -4   29.33    1.26
 -20  -6   4   30.51    1.15
 -22  -6   0    2.56    0.40
  22   6   0    1.71    0.43
 -22   6   0    2.20    0.28
  22   6   0    1.84    0.55
  22   6  -2    1.94    0.52
 -22   6   2    1.40    0.14
 -22  -6  -2    2.07    0.40
 -22  -6   2    1.01    0.28
 -22   6  -2    1.16    0.27
  22   6   2    1.51    0.46
  -1   7   1  361.41   15.52
   1  -7   1  397.02   16.09
   1   7  -1  388.33   16.16
  -1  -7  -1  370.41   15.41
  -1   7  -1  365.57   15.50
   1  -7  -1  405.86   15.43
  -1  -7   1  395.15   16.46
   1   7   1  423.51   16.55
  -1   7   3  333.23   15.62
  -1  -7  -3  327.48   14.65
   1  -7   3  296.95   15.10
   1   7  -3  329.54   15.45
  -1   7  -3  323.13   14.99
   1   7   3  334.31   15.49
   1  -7   5  132.19    3.69
  -1  -7  -5  130.36    3.66
  -1  -7  -5  128.07    3.65
   1   7  -5  128.33    3.56
  -1  -7  -5  128.78    3.61
   1   7  -5  132.13    3.65
   1   7  -5  133.49    3.65
   1   7  -5  131.73    3.67
   1  -7   5  126.92    3.68
  -1   7   5  128.72    3.62
  -1   7   5  132.94    3.63
   1   7   5  130.33    3.62
  -1   7  -5  129.56    3.64
   1  -7  -5  127.44    3.57
  -1   7  -5  133.66    3.68
   1   7   5  128.07    3.61
   1  -7  -5  128.80    3.64
  -1  -7   5  124.91    3.69
  -1  -7   5  126.66    3.69
   1  -7  -5  128.51    3.65
  -1   7  -5  134.84    3.65
  -1  -7  -7   85.92    2.52
   1  -7   7   81.33    2.54
  -1  -7  -7   83.92    2.45
   1   7  -7   83.27    2.48
  -1  -7  -7   85.14    2.51
   1  -7   7   75.85    2.51
  -1   7   7   81.04    2.47
   1   7  -7   85.35    2.52
  -1   7   7   84.01    2.48
   1   7  -7   84.59    2.23
   1   7  -7   85.95    2.49
  -1  -7   7   80.29    2.54
  -1   7  -7   85.12    2.48
   1   7   7   75.39    2.34
  -1   7  -7   84.62    2.48
   1  -7  -7   82.97    2.50
   1  -7  -7   80.43    2.41
  -1   7  -7   81.64    2.51
   1  -7  -7   86.01    2.50
  -1  -7   7   78.95    2.54
   1   7   7   79.51    2.46
   1   7   7   78.80    2.46
   1   7  -9   61.70    1.99
  -1  -7  -9   61.32    2.03
  -1  -7  -9   59.90    1.96
  -1   7   9   56.89    1.82
  -1  -7  -9   63.00    2.05
  -1   7   9   61.73    2.02
  -1   7  -9   62.79    1.99
   1  -7  -9   61.70    2.03
   1   7   9   58.61    2.11
   1   7   9   56.54    1.73
   1  -7  -9   61.01    2.03
  -1   7  -9   60.78    1.98
   1  -7  -9   59.30    1.91
  -3   7   1  482.09   17.90
  -3  -7  -1  483.04   18.31
   3  -7   1  438.27   17.39
   3   7   1  465.18   18.55
  -3  -7   1  458.24   18.92
  -3   7  -1  453.22   17.43
  -3  -7  -3  482.07   20.02
  -3   7   3  483.31   19.60
  -3   7   3  535.58   21.09
   3   7  -3  552.32   21.87
  -3   7  -3  502.71   20.25
  -3  -7   3  533.74   22.42
   3   7   3  552.57   21.76
   3   7  -5  129.86    3.63
  -3   7   5  126.11    3.59
   3   7  -5  126.81    3.58
  -3   7   5  124.80    3.61
  -3  -7  -5  126.93    3.63
  -3  -7  -5  129.81    3.63
   3  -7   5  129.40    3.65
   3  -7   5  130.78    3.65
   3   7  -5  128.13    3.65
  -3  -7  -5  133.68    3.64
  -3   7   5  126.61    3.61
  -3   7  -5  127.74    3.61
   3   7   5  129.36    3.59
   3  -7  -5  132.95    3.63
  -3  -7   5  130.16    3.69
   3  -7  -5  130.18    3.52
  -3   7  -5  127.69    3.61
   3   7   5  127.93    3.59
   3  -7  -5  133.20    3.63
  -3  -7   5  125.16    3.68
   3   7  -7   77.60    2.36
  -3   7   7   75.92    2.36
   3   7  -7   79.48    2.38
  -3  -7  -7   79.61    2.38
  -3   7   7   76.22    2.36
  -3  -7  -7   79.24    2.39
  -3  -7  -7   77.71    2.39
  -3   7   7   74.32    2.31
   3   7  -7   75.84    2.39
   3   7  -7   77.28    2.21
   3  -7   7   78.13    2.41
  -3   7  -7   79.95    2.36
   3  -7  -7   80.64    2.39
  -3  -7   7   76.57    2.45
  -3  -7   7   77.98    2.46
   3  -7  -7   79.80    2.26
   3  -7  -7   81.20    2.40
   3   7   7   79.84    2.50
   3   7   7   74.74    2.34
  -3   7  -7   77.26    2.35
  -3  -7  -9   12.15    0.72
   3   7  -9   12.04    0.69
  -3   7   9   13.42    0.73
  -3  -7  -9   12.47    0.71
   3   7  -9   13.38    0.73
  -3  -7  -9   12.12    0.75
   3  -7  -9   11.91    0.60
  -3   7  -9   13.59    0.72
  -3  -7   9   13.43    0.80
   3  -7  -9   12.91    0.75
  -3   7  -9   13.31    0.69
   3  -7  -9   12.26    0.72
  -5   7   1  479.33   18.51
   5  -7   1  518.51   18.54
  -5  -7  -1  524.38   19.90
   5   7  -1  557.67   20.87
   5   7   1  476.66   20.01
  -5   7  -1  523.76   18.51
   5  -7  -1  501.01   17.95
  -5   7   3  337.69   16.02
  -5  -7  -3  358.84   16.11
  -5   7   3  389.07   15.90
   5  -7   3  377.38   16.37
  -5   7  -3  338.89   15.28
  -5  -7   3  374.24   18.18
   5   7   3  403.58   17.68
   5   7  -5   36.49    1.25
   5  -7   5   40.49    1.26
   5  -7   5   41.07    1.26
  -5   7   5   41.35    1.22
   5   7  -5   34.33    1.22
   5   7  -5   36.26    1.24
  -5  -7  -5   34.50    1.24
  -5  -7  -5   35.81    1.23
   5   7  -5   34.52    1.22
  -5   7   5   40.02    1.21
  -5  -7  -5   33.92    1.22
  -5   7   5   38.22    1.26
  -5   7  -5   35.97    1.20
  -5   7  -5   35.05    1.08
  -5   7  -5   35.45    1.19
   5  -7  -5   34.23    1.20
   5   7   5   40.57    1.21
   5   7   5   40.25    1.21
   5  -7  -5   36.15    1.07
  -5  -7   5   42.01    1.33
  -5  -7   5   39.31    1.31
   5  -7  -5   37.81    1.23
  -5  -7  -7   96.74    2.90
   5   7  -7   99.51    2.91
  -5  -7  -7   94.23    2.91
   5   7  -7   95.36    2.87
  -5   7   7   95.00    2.87
   5  -7   7   95.45    2.91
  -5  -7  -7   94.45    2.89
  -5   7   7  101.34    2.89
   5   7  -7   97.77    2.79
   5   7  -7   94.84    2.87
   5  -7   7   93.76    2.90
  -5  -7   7   97.45    2.98
   5   7   7   97.80    2.86
  -5   7  -7   98.13    2.85
   5   7   7   98.85    2.86
  -5   7  -7   97.91    2.86
   5  -7  -7   97.63    2.72
   5  -7  -7   97.67    3.02
   5  -7  -7  100.31    2.90
  -5  -7   7   98.98    2.99
  -5  -7  -9   14.31    0.78
   5   7  -9   14.38    0.74
   5   7  -9   12.72    0.72
  -5  -7  -9   13.35    0.76
  -5  -7  -9   13.11    0.75
  -5   7   9   10.99    0.70
   5  -7  -9   13.58    0.77
  -5   7  -9   13.59    0.71
  -5   7  -9   14.30    0.74
   5  -7  -9   13.09    0.58
  -5  -7   9   13.07    0.81
   5  -7  -9   12.90    0.76
   5  -7  -9   12.71    0.57
   7  -7   1  378.81   13.61
   7   7  -1  345.76   15.95
  -7  -7  -1  353.33   15.58
  -7   7  -1  327.56   13.15
   7   7   1  398.71   16.72
   7  -7  -1  355.29   16.63
  -7  -7   1  317.19   16.00
  -7  -7  -3  107.30    3.13
   7   7  -3  110.61    3.18
  -7   7   3  112.82    3.08
   7  -7   3  115.87    3.10
   7   7  -3  104.67    3.13
  -7   7   3  116.70    3.09
   7   7  -3  109.10    3.14
  -7  -7  -3  108.21    3.14
   7   7  -3  109.95    3.17
  -7   7   3  110.53    3.23
  -7   7   3  108.63    3.23
   7   7  -3  112.50    3.25
  -7  -7  -3  112.83    3.20
  -7  -7   3  111.63    3.20
  -7  -7   3  114.16    3.16
   7   7   3  118.07    3.05
  -7   7  -3  113.95    3.08
   7  -7  -3  106.53    3.09
   7   7   3  114.31    3.10
  -7   7  -3  110.27    3.08
   7   7   3  118.14    3.11
  -7   7  -3  107.42    3.12
  -7  -7   3  118.07    3.21
   7  -7   5   15.70    0.65
   7  -7   5   14.69    0.64
   7   7  -5   14.41    0.65
  -7   7   5   14.94    0.62
  -7  -7  -5   14.87    0.70
   7   7  -5   15.50    0.71
  -7  -7  -5   15.45    0.66
   7   7  -5   17.82    0.70
  -7  -7  -5   16.47    0.68
  -7   7   5   15.86    0.64
  -7   7   5   15.56    0.73
   7   7  -5   15.21    0.67
   7   7   5   15.09    0.62
  -7  -7   5   14.59    0.73
   7  -7  -5   15.18    0.65
  -7   7  -5   15.82    0.62
   7  -7  -5   15.50    0.65
  -7  -7   5   15.57    0.73
  -7   7  -5   15.38    0.62
  -7   7  -5   14.77    0.54
   7   7   5   15.18    0.62
   7   7  -7   54.13    1.76
  -7  -7  -7   51.99    1.82
  -7  -7  -7   49.17    1.78
  -7  -7  -7   52.43    1.77
  -7   7   7   56.12    1.78
   7   7  -7   53.32    1.73
   7   7  -7   54.63    1.76
   7   7  -7   54.60    1.79
   7  -7   7   54.88    1.78
   7  -7   7   56.79    1.79
  -7   7   7   54.43    1.76
   7  -7  -7   53.96    1.54
   7   7   7   55.41    1.73
  -7  -7   7   58.40    1.90
   7   7   7   57.77    1.75
   7  -7  -7   53.30    1.53
  -7  -7   7   53.92    1.86
   7  -7  -7   52.95    1.76
   7  -7  -7   55.88    1.77
   7   7  -9   11.87    0.69
   7   7  -9   11.40    0.53
   7   7  -9   10.64    0.66
   7   7  -9   11.98    0.82
  -7  -7  -9   11.28    0.73
  -7  -7  -9   10.98    0.74
  -7  -7  -9   10.99    0.71
  -7   7   9   10.76    0.68
   7  -7  -9   10.96    0.76
   7  -7  -9   11.76    0.52
  -7   7  -9   11.24    0.66
   7  -7  -9   11.64    0.48
   7  -7  -9   11.00    0.70
  -7   7  -9   11.69    0.66
  -9   7   3   67.16    2.09
   9   7  -3   66.33    1.94
  -9   7   3   64.71    1.87
  -9  -7  -3   61.47    1.92
  -9   7   3   67.47    1.87
   9   7  -3   70.48    1.99
   9   7  -3   66.35    1.98
  -9  -7  -3   62.83    1.93
   9   7  -3   66.06    1.93
   9   7  -3   65.93    1.98
  -9  -7  -3   63.87    2.01
   9   7  -3   63.05    2.08
  -9  -7   3   66.02    2.01
   9   7   3   67.03    1.89
   9   7   3   64.84    1.88
   9   7   3   66.02    1.89
  -9   7  -3   63.87    1.97
   9  -7  -3   65.43    1.88
  -9  -7   3   66.57    1.97
  -9   7  -3   65.67    1.89
  -9   7  -3   65.24    1.85
  -9  -7   3   66.68    2.01
  -9   7  -3   65.32    1.85
   9  -7  -3   63.06    1.87
  -9  -7  -5   59.10    1.90
   9  -7   5   57.80    1.76
   9   7  -5   59.87    1.81
  -9  -7  -5   59.56    1.82
   9   7  -5   59.33    1.84
  -9   7   5   57.64    1.77
  -9  -7  -5   59.49    1.82
   9   7  -5   60.81    1.81
  -9   7   5   57.59    1.77
   9  -7   5   57.58    1.76
   9   7  -5   59.19    1.91
   9   7  -5   58.46    1.87
  -9   7  -5   58.53    1.73
  -9   7  -5   58.13    1.73
  -9  -7   5   58.00    1.89
   9   7   5   56.66    1.74
   9  -7  -5   57.85    1.77
   9  -7  -5   58.51    1.78
  -9   7  -5   54.43    1.71
  -9  -7   5   58.06    1.89
   9   7   5   56.11    1.74
   9   7   5   57.78    1.85
  -9   7   7   21.05    0.87
   9   7  -7   19.36    0.85
  -9  -7  -7   21.94    0.91
  -9  -7  -7   19.02    0.93
   9   7  -7   20.49    0.89
   9  -7   7   20.50    0.86
  -9  -7  -7   20.53    0.90
   9   7  -7   19.19    0.87
  -9   7   7   20.82    0.87
   9  -7  -7   21.33    0.87
   9  -7  -7   21.06    0.88
  -9   7  -7   20.04    0.81
   9   7   7   20.45    0.80
  -9   7  -7   20.82    0.82
  -9  -7   7   20.04    0.96
   9   7  -9    8.65    0.60
  -9  -7  -9    8.55    0.64
  -9   7   9    7.60    0.60
   9   7  -9    8.36    0.51
   9   7  -9    8.99    0.61
   9   7  -9    8.68    0.76
  -9  -7  -9    9.63    0.65
  -9  -7  -9    7.76    0.66
  -9   7  -9    8.40    0.57
   9  -7  -9    6.51    0.58
   9  -7  -9    7.86    0.63
  -9   7  -9    7.68    0.55
  -9  -7   9    6.82    0.70
 -11  -7  -1  199.19    5.47
  11   7  -1  197.41    5.65
  11   7  -1  195.10    5.44
 -11  -7  -1  204.01    5.47
  11   7  -1  190.71    5.44
  11   7  -1  201.47    5.69
 -11   7   1  200.16    5.34
  11   7  -1  201.43    5.45
  11   7  -1  196.95    5.44
 -11   7   1  194.22    5.66
  11   7  -1  207.02    5.55
  11   7   1  205.19    5.46
 -11   7  -1  205.42    5.32
  11   7   1  200.76    5.41
  11   7   1  206.21    5.58
  11   7   1  202.73    5.41
 -11   7  -1  201.99    5.32
  11   7   1  199.14    5.55
  11   7   1  203.61    5.45
  11   7  -3   91.24    2.78
 -11  -7  -3   89.09    2.56
  11   7  -3   91.12    2.60
  11   7  -3   92.16    2.61
 -11   7   3   86.03    2.48
 -11   7   3   88.36    2.48
  11   7  -3   89.93    2.62
 -11   7   3   86.20    2.75
  11   7  -3   92.06    2.60
  11   7  -3   90.60    2.55
 -11  -7  -3   91.73    2.57
 -11  -7  -3   89.10    2.67
  11   7  -3   93.08    2.82
 -11  -7   3   88.24    2.63
  11   7   3   88.38    2.48
  11   7   3   86.98    2.49
 -11   7  -3   78.01    2.60
 -11   7  -3   82.01    2.83
 -11  -7   3   84.59    2.59
 -11   7  -3   89.16    2.44
  11   7   3   88.99    2.72
 -11   7  -3   92.67    2.45
  11   7   3   85.93    2.55
 -11  -7   3   88.22    2.63
  11  -7  -3   90.70    2.49
  11  -7  -3   87.99    2.47
 -11   7  -3   90.68    2.47
 -11  -7  -5   34.66    1.32
 -11   7   5   37.16    1.19
 -11  -7  -5   33.83    1.20
  11   7  -5   33.11    1.18
  11  -7   5   37.23    1.14
  11   7  -5   33.26    1.34
  11   7  -5   33.77    1.19
  11   7  -5   34.68    1.24
  11   7  -5   35.11    1.44
 -11   7   5   37.32    1.19
 -11  -7  -5   33.75    1.21
 -11   7  -5   30.45    1.22
 -11   7  -5   34.44    1.11
  11   7   5   34.76    1.15
  11  -7  -5   33.10    1.16
 -11  -7   5   37.40    1.33
 -11  -7   5   38.47    1.23
 -11  -7   5   37.84    1.33
  11   7   5   38.81    1.32
 -11   7  -5   35.50    1.12
  11  -7  -5   32.59    1.15
  11   7   5   36.06    1.15
  11   7  -7   63.28    2.05
 -11  -7  -7   64.93    2.07
 -11   7   7   64.81    2.04
  11   7  -7   64.28    2.01
  11   7  -7   62.19    2.01
  11  -7   7   64.48    2.00
  11   7  -7   63.01    2.29
 -11  -7  -7   63.99    2.17
 -11  -7  -7   65.13    2.06
  11   7  -7   62.63    2.21
 -11   7   7   63.83    2.04
 -11  -7   7   65.14    2.17
 -11   7  -7   62.37    1.95
  11  -7  -7   62.49    2.01
  11   7   7   64.41    1.99
 -11  -7   7   65.47    2.18
  11  -7  -7   64.10    2.02
 -11   7  -7   62.34    1.95
  11   7  -9   14.19    0.97
 -11   7   9   15.09    0.81
  11   7  -9   15.50    0.80
 -11  -7  -9   13.81    0.84
  11   7  -9   15.86    0.79
  11   7  -9   14.44    0.75
 -11   7  -9   15.22    0.76
 -11  -7   9   12.93    0.90
  11  -7  -9   14.53    0.79
  11  -7  -9   14.48    0.79
 -11   7  -9   15.73    0.76
 -11   7  -9   14.95    0.91
 -13   7   1   88.85    2.79
 -13  -7  -1   86.16    2.54
 -13   7   1   90.54    2.39
  13   7  -1   84.58    2.49
  13   7  -1   88.14    2.49
  13   7  -1   86.99    2.50
  13   7  -1   90.36    2.50
  13   7  -1   88.48    2.77
  13   7  -1   92.25    2.83
 -13   7   1   88.60    2.44
 -13  -7  -1   85.19    2.64
  13   7  -1   90.64    2.64
 -13  -7  -1   86.73    2.54
 -13   7   1   89.73    2.39
  13   7   1   90.00    2.46
  13   7   1   89.45    2.51
  13   7   1   87.86    2.79
 -13  -7   1   88.13    2.63
  13   7   1   88.70    2.50
  13   7   1   88.73    2.69
 -13   7  -1   87.00    2.77
  13   7   1   86.61    2.46
 -13  -7  -3   65.02    1.95
  13   7  -3   61.87    1.90
 -13   7   3   70.38    1.96
  13   7  -3   63.87    2.00
  13   7  -3   63.33    2.51
  13   7  -3   64.68    2.19
 -13   7   3   62.19    2.17
  13   7  -3   62.18    1.91
 -13  -7  -3   64.62    2.08
  13   7  -3   63.75    1.96
 -13   7   3   66.32    1.87
 -13  -7  -3   63.08    1.94
  13   7  -3   63.66    1.95
 -13   7  -3   64.90    1.81
 -13   7  -3   64.97    2.15
  13   7   3   66.62    1.99
  13   7   3   65.54    1.86
  13  -7  -3   62.82    1.83
 -13  -7   3   64.73    1.99
 -13   7  -3   64.98    1.78
 -13   7  -3   64.99    1.78
 -13  -7   3   62.80    2.01
  13  -7  -3   65.63    1.82
  13   7   3   65.59    1.85
 -13  -7  -5  112.91    3.26
 -13  -7  -5  116.92    3.44
 -13   7   5  111.14    3.22
  13   7  -5  109.40    3.55
  13   7  -5  110.07    3.29
  13   7  -5  112.46    3.23
 -13   7   5  109.49    3.22
  13   7  -5  114.95    3.49
 -13  -7  -5  111.11    3.27
  13   7  -5  108.90    3.32
  13   7  -5  116.81    3.24
 -13   7  -5  111.61    3.43
  13  -7  -5  114.52    3.19
 -13   7  -5  113.14    3.21
 -13   7  -5  112.00    3.13
  13   7   5  115.33    3.29
 -13  -7   5  116.28    3.39
 -13  -7   5  114.83    3.27
  13   7   5  111.09    3.17
  13  -7  -5  111.38    3.20
 -13  -7   5  110.63    3.37
  13   7   5  114.12    3.39
  13   7  -7   38.71    1.51
 -13  -7  -7   40.22    1.42
  13   7  -7   38.33    1.34
 -13   7   7   39.13    1.39
  13   7  -7   40.22    1.69
 -13  -7  -7   39.93    1.41
 -13  -7  -7   40.66    1.56
  13   7  -7   38.63    1.36
 -13   7   7   36.91    1.37
  13   7  -7   38.40    1.40
  13  -7   7   33.02    1.47
  13   7   7   39.17    1.36
 -13   7  -7   39.30    1.29
 -13   7  -7   36.95    1.44
 -13   7  -7   40.41    1.30
 -13  -7   7   37.23    1.52
  13  -7  -7   40.01    1.37
  13  -7  -7   40.80    1.43
 -13  -7   7   38.05    1.52
 -15  -7  -1   74.51    2.11
 -15   7   1   73.85    2.02
 -15   7   1   64.98    1.95
  15   7  -1   71.80    2.05
 -15   7   1   70.70    2.40
 -15   7   1   74.44    1.93
  15   7  -1   70.93    2.03
  15   7  -1   73.38    2.04
  15   7  -1   72.58    2.04
  15   7  -1   73.47    2.23
  15   7  -1   72.59    2.43
  15   7  -1   62.72    2.52
 -15  -7  -1   72.91    2.25
  15   7   1   68.70    2.29
 -15   7  -1   67.72    2.36
  15   7   1   71.60    2.00
  15   7   1   72.03    1.99
  15   7   1   71.64    2.02
 -15   7  -1   73.51    2.13
 -15  -7   1   71.75    2.22
  15   7   1   70.04    2.93
 -15   7   3   56.23    1.62
  15   7  -3   52.27    1.78
  15   7  -3   53.50    1.71
 -15   7   3   57.83    1.63
 -15  -7  -3   54.51    1.71
  15   7  -3   55.07    2.01
 -15  -7  -3   59.34    2.29
 -15   7   3   56.48    2.01
  15   7  -3   52.67    2.00
  15   7  -3   52.73    1.64
  15   7  -3   53.29    1.65
  15   7  -3   51.92    1.69
  15   7   3   56.28    1.60
 -15  -7   3   56.22    1.78
 -15  -7   3   56.40    1.80
  15   7   3   58.70    1.82
  15   7   3   55.78    1.59
  15   7   3   57.32    1.66
  15  -7  -3   54.62    1.52
 -15   7  -3   54.97    1.94
  15   7   3   58.56    1.99
 -15   7  -3   54.06    1.50
 -15   7  -3   53.08    1.48
 -15   7  -3   55.21    1.52
 -15   7   5   56.72    1.74
  15   7  -5   57.76    2.13
 -15   7   5   57.05    1.74
 -15  -7  -5   55.96    1.97
  15   7  -5   56.44    1.74
 -15  -7  -5   53.14    1.77
  15   7  -5   53.57    1.79
  15   7  -5   54.02    1.81
  15   7  -5   55.65    2.03
 -15  -7  -5   57.42    1.79
  15   7   5   55.05    1.67
  15  -7  -5   55.51    1.69
 -15  -7   5   58.05    1.92
 -15   7  -5   54.04    1.61
  15  -7  -5   52.83    1.66
 -15   7  -5   54.26    1.66
 -15  -7   5   59.88    2.10
 -15   7  -5   53.01    1.94
 -15   7  -5   56.11    1.63
  15   7   5   58.29    1.95
 -15  -7   5   55.87    1.79
 -15  -7  -7   17.68    0.82
  15   7  -7   16.95    0.76
 -15   7   7   15.58    0.80
  15   7  -7   17.57    1.09
 -15  -7  -7   17.47    0.82
  15   7  -7   17.61    0.97
 -15  -7  -7   17.68    0.98
  15   7  -7   16.10    0.76
 -15   7   7   14.41    0.75
  15   7  -7   15.27    0.77
 -15   7  -7   16.40    0.85
  15  -7  -7   16.20    0.75
 -15  -7   7   15.77    0.92
  15  -7  -7   16.41    0.75
 -15   7  -7   16.83    0.70
  15   7   7   15.21    0.78
 -15   7  -7   16.78    0.69
 -15  -7   7   14.22    0.89
  17   7  -1   49.35    1.89
  17   7  -1   51.18    1.97
 -17   7   1   54.08    1.52
 -17   7   1   49.01    1.91
  17   7  -1   49.66    1.47
  17   7  -1   46.98    1.61
  17   7  -1   50.85    1.95
  17   7  -1   50.99    1.49
 -17  -7  -1   54.41    2.17
  17   7   1   53.19    1.95
  17   7   1   53.43    1.46
 -17   7  -1   48.55    1.89
  17   7   1   52.15    1.43
 -17  -7   1   51.46    1.73
  17   7   1   52.93    1.44
 -17   7  -1   51.50    1.63
  17   7  -3   59.90    1.80
 -17  -7  -3   59.87    1.87
 -17   7   3   62.66    1.79
 -17   7   3   60.95    2.25
 -17  -7  -3   62.26    2.10
  17   7  -3   61.43    1.99
 -17  -7  -3   61.77    1.89
  17   7  -3   61.08    1.80
  17   7  -3   59.38    1.85
  17   7  -3   65.02    2.29
 -17   7   3   61.03    1.78
  17   7  -3   66.75    2.29
  17   7   3   57.66    1.71
  17   7   3   60.77    1.74
  17   7   3   61.36    1.73
  17   7   3   61.25    1.77
  17   7   3   60.67    2.18
 -17   7  -3   59.67    2.16
 -17  -7   3   63.35    1.98
 -17   7  -3   63.95    2.01
  17   7  -5   30.56    1.85
 -17   7   5   34.18    1.18
 -17   7   5   33.49    1.17
 -17  -7  -5   35.76    1.23
  17   7  -5   33.98    1.15
 -17  -7  -5   34.32    1.22
  17   7  -5   31.78    1.24
 -17  -7  -5   34.14    1.43
  17   7  -5   35.54    1.15
  17   7  -5   34.73    1.52
  17   7   5   35.56    1.21
 -17   7  -5   35.00    1.01
  17  -7  -5   33.83    1.08
 -17   7  -5   34.79    1.03
 -17   7  -5   31.57    1.64
 -17  -7   5   34.97    1.24
  17   7   5   33.36    1.07
 -17   7  -5   34.09    1.03
 -17  -7   5   29.62    1.42
  17   7   5   35.25    1.42
  17  -7  -5   33.79    1.05
 -17   7   7   16.12    0.82
 -17  -7  -7   18.22    1.04
  17   7  -7   16.90    1.02
 -17  -7  -7   17.72    0.92
 -17  -7  -7   18.20    0.85
  17   7   7   17.54    0.85
 -17   7  -7   14.83    0.84
 -17   7  -7   16.62    0.67
 -17   7  -7   16.76    0.88
 -17   7  -7   17.12    0.70
  19   7  -1   25.12    0.74
  19   7  -1   25.05    1.25
 -19   7   1   25.57    1.01
  19   7  -1   24.75    0.74
 -19  -7  -1   25.12    1.11
  19   7  -1   26.18    1.33
 -19   7  -1   22.18    1.54
  19   7   1   27.33    1.31
 -19  -7   1   27.27    1.10
 -19   7  -1   26.09    0.98
  19   7   1   26.25    1.22
 -19   7   3   92.98    2.50
 -19  -7  -3   93.72    2.93
  19   7  -3   93.34    3.12
  19   7  -3   87.70    2.57
  19   7  -3   85.80    2.76
  19   7  -3   86.54    2.51
 -19  -7  -3   85.12    2.61
 -19   7   3   96.59    2.53
 -19  -7   3   95.17    2.82
 -19   7  -3   90.02    2.80
  19   7   3   94.57    3.05
 -19   7  -3   84.77    3.03
  19   7  -5    9.93    0.87
 -19  -7  -5    9.64    0.56
  19   7  -5    8.80    0.64
 -19   7   5   10.71    0.57
 -19  -7  -5   11.50    0.73
  19   7  -5    9.64    0.80
 -19   7   5   10.44    0.67
 -19  -7   5   11.78    0.63
  19   7   5   11.17    0.80
 -19  -7   5   10.45    0.68
  19   7   5   10.72    0.41
 -19   7  -5   11.41    0.76
 -21  -7  -1   27.59    1.21
  21   7  -1   29.10    1.46
  21   7  -1   28.51    1.43
 -21   7   1   27.39    0.92
  21   7   1   29.27    1.35
 -21  -7   1   25.42    1.14
 -21   7  -1   27.35    1.05
  21   7   1   29.15    1.45
 -21  -7  -3   19.60    1.05
  21   7  -3   20.57    0.69
  21   7  -3   22.57    1.27
 -21  -7   3   19.36    0.93
 -21   7  -3   21.90    0.99
  21   7   3   21.93    1.21
   0  -8   0  199.69   10.54
   0   8   0  198.85   10.72
   0   8  -2    0.14    0.14
   0   8  -2    0.17    0.12
   0   8  -2    0.43    0.14
   0   8   2    0.18    0.11
   0  -8   2    0.04    0.13
   0   8   2    0.25    0.09
   0   8   2    0.06    0.11
   0  -8  -2    0.15    0.09
   0   8  -2    0.14    0.13
   0  -8  -2    0.19    0.13
   0  -8  -2    0.12    0.13
   0   8  -4   73.71    2.08
   0   8  -4   71.05    2.09
   0  -8   4   68.46    2.10
   0  -8  -4   72.20    2.02
   0  -8  -4   71.51    2.08
   0   8   4   74.14    2.05
   0  -8  -4   67.66    2.06
   0  -8   4   64.25    2.13
   0   8  -4   70.90    2.07
   0   8   4   72.38    1.98
   0   8   4   67.41    2.03
   0  -8   6    0.07    0.21
   0   8   6    0.06    0.16
   0   8  -6    0.21    0.11
   0   8  -6    0.27    0.18
   0   8  -6    0.04    0.16
   0  -8   6    0.08    0.19
   0  -8  -6   -0.25    0.16
   0  -8  -6    0.28    0.16
   0   8  -6   -0.02    0.16
   0  -8  -6    0.10    0.18
   0   8   6    0.18    0.18
   0  -8  -8  108.51    3.16
   0   8   8  106.26    3.09
   0   8  -8  107.35    3.21
   0  -8  -8  108.21    3.25
   0   8  -8  107.67    3.21
   0   8   8  110.30    3.23
   0   8   8  112.36    3.24
   0  -8   8  110.31    3.33
   0   8  -8  106.80    3.26
   0  -8 -10    0.31    0.27
   0   8 -10    0.00    0.22
   0  -8 -10   -0.04    0.18
   0   8 -10   -0.28    0.19
   0  -8 -10   -0.18    0.25
   2  -8   0  420.85   16.88
   2   8   0  411.59   17.73
  -2   8   0  430.47   17.31
   2   8  -2  104.16    2.87
  -2   8   2  101.00    2.81
   2   8  -2  103.33    2.86
  -2  -8  -2  105.54    2.85
   2   8  -2  104.97    2.87
  -2   8   2   98.22    2.81
  -2  -8  -2  104.06    2.85
   2  -8   2   97.36    2.84
  -2   8   2  100.52    2.76
   2   8  -2  102.54    2.86
   2  -8  -2  102.39    2.84
  -2  -8   2  100.84    2.88
   2   8   2  106.12    2.83
  -2   8  -2  101.59    2.85
   2   8   2   95.86    2.82
  -2   8  -2  102.95    2.84
  -2   8  -2  103.46    2.85
   2   8   2   96.69    2.82
   2  -8  -2  100.56    2.83
  -2  -8  -6   18.00    0.78
   2   8  -6   17.42    0.76
  -2  -8  -6   18.25    0.74
   2   8  -6   18.41    0.66
  -2  -8  -6   17.59    0.76
  -2   8   6   17.94    0.73
  -2   8   6   19.03    0.74
   2   8  -6   20.26    0.78
   2  -8   6   18.98    0.81
   2   8  -6   18.25    0.79
  -2   8   6   16.71    0.70
   2  -8   6   17.57    0.79
  -2  -8   6   17.65    0.82
   2   8   6   18.51    0.73
  -2   8  -6   17.77    0.77
   2  -8  -6   17.48    0.75
  -2   8  -6   17.58    0.74
  -2   8  -6   18.10    0.55
   2  -8  -6   18.07    0.77
  -2  -8   6   17.95    0.83
   2   8   6   17.28    0.72
  -2   8  -6   17.98    0.75
   2   8  -8   24.32    1.05
  -2  -8  -8   24.54    1.05
  -2   8   8   28.14    1.05
  -2  -8  -8   25.60    1.02
   2  -8   8   27.41    1.12
  -2   8   8   28.29    1.06
  -2  -8  -8   25.19    1.07
   2   8  -8   25.31    1.03
   2   8  -8   25.15    1.02
   2  -8  -8   26.30    1.07
  -2   8  -8   25.07    1.02
  -2   8  -8   24.43    1.02
   2   8   8   27.31    0.89
   2  -8  -8   24.37    1.04
   2  -8  -8   23.87    0.93
   2   8   8   25.86    1.13
  -2  -8   8   28.56    1.18
  -2  -8 -10    4.62    0.51
   2   8 -10    4.19    0.47
  -2  -8 -10    4.65    0.49
  -2  -8 -10    3.55    0.46
  -2   8 -10    3.24    0.43
   2  -8 -10    3.28    0.46
   2  -8 -10    3.64    0.56
   2  -8 -10    3.88    0.40
  -2   8 -10    3.44    0.42
  -4   8   0  441.02   17.38
   4  -8   0  425.33   16.72
   4   8   0  448.27   18.82
  -4   8   2   42.50    1.25
   4   8  -2   41.42    1.30
  -4  -8  -2   41.07    1.28
   4   8  -2   41.58    1.30
   4   8  -2   42.47    1.31
  -4   8   2   41.86    1.34
  -4  -8  -2   41.85    1.31
   4  -8   2   40.26    1.26
  -4   8   2   42.47    1.16
   4   8  -2   42.64    1.32
  -4  -8  -2   41.10    1.29
  -4   8   2   43.54    1.25
   4   8  -2   42.58    1.31
   4   8   2   43.22    1.27
  -4  -8   2   40.44    1.32
  -4  -8   2   43.76    1.36
  -4   8  -2   40.96    1.32
  -4   8  -2   39.23    1.26
  -4   8  -2   41.36    1.27
   4   8   2   41.03    1.28
   4  -8  -2   41.12    1.25
   4  -8  -2   43.32    1.16
   4  -8  -2   42.07    1.26
   4   8   2   41.38    1.26
  -4   8  -2   42.26    1.27
  -4  -8  -6   76.94    2.38
  -4  -8  -6   79.07    2.39
   4   8  -6   80.55    2.38
  -4   8   6   80.57    2.35
   4   8  -6   78.86    2.38
  -4   8   6   79.73    2.35
  -4  -8  -6   78.69    2.40
   4  -8   6   80.67    2.41
   4   8  -6   79.16    2.40
   4  -8   6   78.25    2.40
   4   8  -6   77.80    2.32
   4   8   6   76.04    2.33
   4  -8  -6   79.23    2.38
   4   8   6   83.01    2.35
  -4   8  -6   81.41    2.36
  -4   8  -6   78.85    2.35
  -4  -8   6   76.98    2.45
   4  -8  -6   79.19    2.23
  -4  -8   6   78.58    2.46
   4  -8  -6   79.21    2.38
  -4   8   8  167.25    4.66
   4   8  -8  161.06    4.63
   4   8  -8  159.06    4.67
  -4  -8  -8  168.84    4.69
  -4  -8  -8  165.71    4.69
   4   8  -8  158.28    4.43
  -4   8   8  168.09    4.66
  -4  -8  -8  166.65    4.67
   4   8  -8  160.15    4.84
  -4  -8   8  155.43    4.74
   4   8   8  160.69    4.62
   4  -8  -8  164.04    4.67
  -4   8  -8  156.42    4.60
  -4   8  -8  167.14    4.62
   4  -8  -8  159.58    4.47
  -4  -8   8  164.76    4.79
   4  -8  -8  161.98    4.65
   4   8   8  155.26    4.43
  -4  -8 -10   26.10    1.18
   4   8 -10   29.78    1.21
  -4  -8 -10   30.51    1.29
   4   8 -10   27.63    1.20
   4  -8 -10   27.73    1.22
   4  -8 -10   29.64    1.26
   4  -8 -10   27.61    1.02
   4  -8 -10   29.02    1.04
  -4   8 -10   29.97    1.20
   6  -8   0  324.33   13.49
  -6   8   0  386.68   14.92
   6   8   0  347.10   16.36
  -6   8   2  125.03    3.42
  -6   8   2  121.45    3.54
  -6  -8  -2  124.01    3.52
  -6   8   2  124.41    3.42
   6   8  -2  123.55    3.51
  -6   8   2  128.26    3.59
  -6  -8  -2  122.86    3.48
  -6  -8  -2  128.36    3.50
   6   8  -2  126.51    3.51
   6   8  -2  124.17    3.51
   6   8  -2  124.98    3.50
   6   8  -2  125.99    3.50
   6   8   2  124.14    3.51
   6   8   2  125.16    3.45
  -6  -8   2  120.53    3.50
  -6   8  -2  129.84    3.45
  -6   8  -2  119.78    3.48
  -6   8  -2  128.61    3.44
   6  -8  -2  128.84    3.45
   6   8   2  126.55    3.46
  -6  -8   2  129.33    3.54
   6   8  -4  152.18    4.24
   6   8  -4  146.90    4.24
   6   8  -4  151.63    4.18
  -6   8   4  150.87    4.13
   6  -8   4  149.56    4.16
  -6  -8  -4  152.96    4.19
  -6   8   4  145.90    4.12
   6  -8   4  151.46    4.16
  -6  -8  -4  154.98    4.23
  -6  -8  -4  153.32    4.19
   6   8  -4  149.65    4.18
   6   8  -4  151.27    4.21
  -6   8   4  152.10    4.25
   6  -8  -4  146.18    4.14
   6   8   4  147.42    4.13
  -6   8  -4  149.59    4.13
  -6   8  -4  145.41    4.10
  -6  -8   4  146.54    4.18
   6   8   4  153.79    4.14
  -6  -8   4  145.61    4.24
  -6   8  -4  154.59    4.14
  -6  -8   4  152.11    4.25
   6  -8  -4  149.09    4.15
   6   8  -6   28.89    1.05
   6   8  -6   27.19    1.03
   6  -8   6   29.18    1.06
   6   8  -6   26.65    1.02
   6  -8   6   26.81    1.04
  -6   8   6   28.02    1.02
  -6  -8  -6   28.59    1.09
  -6  -8  -6   26.55    1.04
  -6   8   6   27.83    1.01
   6   8  -6   29.57    1.08
  -6  -8  -6   28.28    1.06
  -6   8  -6   28.21    1.01
   6   8   6   27.85    0.99
   6  -8  -6   28.24    0.83
   6  -8  -6   28.54    0.83
   6  -8  -6   28.92    1.05
  -6  -8   6   26.88    1.14
   6   8   6   27.86    0.99
   6  -8  -6   28.03    1.04
  -6   8  -6   28.93    1.01
  -6  -8   6   26.79    1.11
  -6  -8  -8  195.72    5.57
   6   8  -8  194.12    5.52
  -6  -8  -8  192.25    5.57
   6   8  -8  207.15    5.84
   6   8  -8  187.81    5.56
   6   8  -8  191.93    5.40
  -6  -8  -8  197.14    5.59
  -6   8   8  196.96    5.55
  -6   8  -8  196.80    5.49
  -6   8  -8  198.08    5.50
  -6  -8   8  191.01    5.71
   6  -8  -8  199.43    5.31
   6  -8  -8  194.01    5.30
  -6  -8   8  195.25    5.67
   6  -8  -8  200.53    5.57
   6  -8  -8  201.28    5.55
   6   8 -10    0.61    0.26
   6   8 -10    0.27    0.26
  -6  -8 -10    0.52    0.27
  -6   8  10    0.61    0.27
   6   8 -10   -0.21    0.28
  -6  -8 -10    0.26    0.29
  -6  -8 -10    0.38    0.29
   6  -8 -10    0.30    0.15
   6  -8 -10    0.67    0.30
   6  -8 -10    0.31    0.16
   6  -8 -10    0.22    0.28
  -6   8 -10    0.84    0.27
  -8  -8   0    0.20    0.13
  -8  -8   0    0.23    0.14
   8   8   0    0.42    0.15
  -8   8   0    0.25    0.08
  -8  -8   0    0.21    0.13
  -8   8   0    0.36    0.09
  -8   8   0    0.26    0.13
   8   8   0    0.25    0.12
  -8   8   0    0.28    0.19
   8   8   0    0.37    0.14
   8   8   0    0.56    0.15
  -8  -8  -2   27.65    0.97
   8   8  -2   27.70    0.95
   8   8  -2   26.61    1.04
   8   8  -2   26.85    0.92
   8   8  -2   26.45    0.93
   8   8  -2   26.32    1.18
  -8   8   2   27.82    0.85
  -8   8   2   27.15    1.03
  -8   8   2   27.24    0.84
   8   8  -2   27.28    0.92
  -8  -8  -2   25.84    0.91
  -8  -8  -2   27.58    0.93
  -8   8  -2   27.96    0.85
   8   8   2   27.83    0.92
  -8  -8   2   28.61    0.97
   8   8   2   27.57    0.96
   8   8   2   26.87    0.88
   8  -8  -2   25.74    0.85
  -8   8  -2   26.74    0.84
  -8   8  -2   26.50    0.86
  -8   8  -2   26.55    0.85
   8  -8  -2   26.10    0.85
  -8  -8   2   26.68    0.95
   8   8   2   26.62    0.88
   8   8  -4  125.75    3.45
   8   8  -4  118.88    3.37
  -8   8   4  118.85    3.31
  -8  -8  -4  120.99    3.38
   8   8  -4  117.48    3.40
   8   8  -4  122.57    3.50
  -8  -8  -4  121.15    3.39
   8  -8   4  119.62    3.33
  -8   8   4  118.31    3.31
  -8   8   4  114.89    3.47
   8   8  -4  118.54    3.37
  -8  -8  -4  117.94    3.44
  -8  -8   4  122.57    3.46
  -8   8  -4  110.34    3.32
   8  -8  -4  119.42    3.34
   8  -8  -4  118.64    3.33
   8   8   4  116.26    3.31
  -8  -8   4  117.16    3.44
  -8   8  -4  115.77    3.30
  -8  -8   4  118.24    3.38
  -8   8  -4  120.88    3.31
   8   8   4  120.37    3.32
   8   8  -6    3.76    0.42
   8   8  -6    3.36    0.38
  -8  -8  -6    3.45    0.41
   8  -8   6    3.28    0.36
  -8  -8  -6    4.05    0.45
   8  -8   6    3.52    0.38
  -8  -8  -6    4.39    0.41
   8   8  -6    4.11    0.41
  -8   8   6    3.50    0.37
  -8   8   6    3.48    0.36
   8   8  -6    3.86    0.41
  -8   8  -6    3.38    0.22
   8  -8  -6    4.01    0.39
  -8  -8   6    4.15    0.46
   8   8   6    3.74    0.52
   8   8   6    3.40    0.39
   8  -8  -6    3.39    0.38
  -8   8  -6    3.81    0.36
  -8  -8   6    3.85    0.45
  -8   8  -6    3.86    0.35
   8   8  -8   74.90    2.45
   8   8  -8   74.91    2.37
   8   8  -8   77.67    2.42
   8   8  -8   77.97    2.44
  -8   8   8   81.35    2.57
  -8  -8  -8   76.32    2.47
  -8  -8  -8   79.85    2.54
  -8  -8  -8   76.36    2.47
   8  -8  -8   76.68    2.43
   8  -8  -8   76.68    2.45
  -8   8  -8   79.26    2.39
  -8   8  -8   79.17    2.39
   8   8   8   78.79    2.28
  -8  -8   8   81.81    2.81
  -8  -8   8   74.46    2.56
 -10  -8  -2   13.53    0.65
  10   8  -2   12.93    0.57
 -10   8   2   13.96    0.50
  10   8  -2   14.56    0.59
  10   8  -2   14.94    0.76
 -10  -8  -2   13.87    0.59
  10   8  -2   14.59    0.61
 -10   8   2   13.41    0.71
  10   8  -2   12.40    0.59
 -10   8   2   13.37    0.49
  10   8  -2   13.33    0.62
 -10  -8  -2   14.52    0.61
  10   8   2   14.49    0.61
  10  -8  -2   12.92    0.53
 -10   8  -2   14.57    0.71
 -10   8  -2   14.46    0.50
  10  -8  -2   14.17    0.50
 -10   8  -2   14.07    0.49
 -10   8  -2   14.07    0.50
 -10  -8   2   13.06    0.62
  10   8   2   14.19    0.54
 -10  -8   2   14.73    0.64
  10   8   2   13.98    0.54
 -10   8  -2   15.61    0.51
 -10   8   4  139.03    3.79
 -10  -8  -4  139.75    3.97
  10   8  -4  136.61    4.02
 -10   8   4  139.34    3.79
  10   8  -4  137.92    3.92
 -10   8   4  137.34    4.03
  10   8  -4  136.49    3.84
  10  -8   4  139.98    3.77
  10   8  -4  130.44    3.86
  10   8  -4  135.18    3.90
 -10  -8  -4  136.52    3.87
 -10  -8  -4  138.81    3.86
 -10   8  -4  138.74    3.76
 -10   8  -4  124.19    3.84
 -10  -8   4  137.83    3.95
  10  -8  -4  135.54    3.80
 -10  -8   4  141.68    3.96
 -10  -8   4  142.40    3.89
  10  -8  -4  131.53    4.05
  10   8   4  141.08    3.79
 -10   8  -4  133.07    3.75
  10   8  -6    3.56    0.37
 -10   8   6    4.48    0.39
  10   8  -6    3.78    0.43
  10   8  -6    3.33    0.39
 -10  -8  -6    3.64    0.43
  10  -8   6    3.77    0.35
 -10  -8  -6    3.59    0.43
 -10   8   6    3.82    0.37
  10   8  -6    3.97    0.40
 -10  -8  -6    3.84    0.69
  10   8  -6    3.80    0.47
  10  -8   6    3.32    0.35
 -10  -8   6    3.56    0.43
  10  -8  -6    3.84    0.37
  10   8   6    3.60    0.33
  10   8   6    4.04    0.43
  10  -8  -6    3.68    0.38
  10   8   6    3.39    0.33
 -10   8  -6    3.34    0.32
 -10   8  -6    3.85    0.33
 -10  -8   6    3.94    0.45
  10   8  -8  114.96    3.37
 -10   8   8  105.86    3.39
  10   8  -8  115.20    3.38
  10   8  -8  111.82    3.64
  10   8  -8  110.05    3.37
 -10   8   8  111.73    3.40
 -10  -8  -8  116.76    3.44
  10   8  -8  112.80    3.61
 -10  -8  -8  114.06    3.42
 -10  -8  -8  119.88    3.54
 -10  -8   8  110.08    3.54
 -10   8  -8  111.88    3.31
  10  -8  -8  118.37    3.41
 -10   8  -8  116.02    3.32
  10   8   8  110.71    3.23
  10  -8  -8  113.30    3.38
  12   8   0  180.10    4.92
 -12   8   0  180.19    4.83
 -12  -8   0  186.66    4.99
  12   8   0  182.53    4.94
 -12  -8   0  177.95    5.05
  12   8   0  185.56    4.95
 -12   8   0  185.15    4.81
  12   8   0  181.03    5.21
 -12   8   0  173.98    5.18
  12   8   0  178.48    5.05
 -12   8   0  181.04    4.80
  12   8   0  177.67    5.13
  12   8   0  179.82    4.91
  12   8  -2   22.43    0.85
  12   8  -2   24.18    0.93
  12   8  -2   23.58    0.84
 -12  -8  -2   23.10    0.95
  12   8  -2   22.92    0.83
 -12   8   2   23.54    0.74
 -12  -8  -2   23.33    0.87
 -12   8   2   22.57    1.03
 -12   8   2   24.18    0.75
  12   8  -2   23.25    0.86
  12   8  -2   21.92    1.04
 -12  -8  -2   22.63    0.86
  12   8  -2   23.07    1.05
 -12   8  -2   24.33    0.72
  12   8   2   23.73    0.79
 -12  -8   2   24.26    0.92
  12   8   2   24.10    0.86
  12   8   2   23.22    1.04
 -12   8  -2   24.51    0.73
 -12   8  -2   23.25    1.04
 -12   8  -2   23.96    0.72
  12  -8  -2   25.51    0.80
  12   8   2   23.35    0.79
 -12   8  -2   23.45    0.70
  12  -8  -2   23.04    0.72
  12   8   2   24.45    0.92
 -12   8   4  212.52    5.87
 -12  -8  -4  219.18    5.96
  12   8  -4  212.95    5.92
  12   8  -4  221.08    6.18
  12   8  -4  221.01    6.01
 -12  -8  -4  217.91    5.96
  12   8  -4  224.01    6.26
 -12  -8  -4  219.92    6.09
  12   8  -4  216.87    5.93
 -12   8   4  217.45    5.88
  12   8  -4  218.45    6.01
 -12   8   4  204.82    6.15
 -12  -8   4  215.47    6.05
  12  -8  -4  214.34    5.86
 -12   8  -4  214.99    5.81
  12   8   4  212.51    6.11
 -12  -8   4  205.72    5.96
 -12   8  -4  222.13    5.82
  12  -8  -4  219.14    5.88
  12   8   4  209.34    5.86
 -12   8  -4  220.10    6.16
 -12  -8   4  213.94    6.05
 -12   8  -4  217.57    5.86
 -12   8   6   32.13    1.15
 -12   8   6   31.60    1.15
  12   8  -6   32.30    1.21
  12   8  -6   31.03    1.31
 -12  -8  -6   32.14    1.31
  12  -8   6   31.76    1.11
 -12  -8  -6   32.85    1.21
  12   8  -6   31.78    1.16
  12   8  -6   31.56    1.15
 -12  -8  -6   32.26    1.20
  12   8  -6   33.37    1.45
  12   8   6   32.97    1.24
 -12   8  -6   31.21    1.07
 -12  -8   6   33.73    1.31
  12  -8  -6   32.24    1.14
  12  -8  -6   31.67    1.15
 -12  -8   6   31.50    1.29
 -12  -8  -8   76.42    2.42
 -12   8   8   76.31    2.40
 -12   8   8   73.86    2.40
 -12  -8  -8   74.53    2.53
  12   8  -8   74.73    2.43
  12   8  -8   74.68    2.36
  12   8  -8   71.73    2.65
 -12  -8  -8   74.51    2.42
 -12  -8   8   72.51    2.55
  12  -8  -8   75.87    2.37
 -12   8  -8   76.53    2.30
 -12   8  -8   73.74    2.28
  12  -8  -8   72.52    2.34
  12   8   8   75.49    2.24
 -12   8  -8   73.49    2.43
 -14  -8   0   87.21    2.66
 -14   8   0   87.98    2.49
  14   8   0   86.77    2.66
  14   8   0   87.50    2.48
  14   8   0   87.98    2.76
  14   8   0   87.05    2.51
  14   8   0   89.67    2.50
 -14   8   0   89.17    2.83
 -14   8   0   89.73    2.36
  14   8   0   87.40    2.49
 -14   8   0   89.89    2.34
  14   8   0   85.71    2.83
  14   8  -2   46.06    1.74
 -14  -8  -2   45.62    1.46
  14   8  -2   45.67    1.41
  14   8  -2   44.54    1.71
 -14  -8  -2   46.70    1.59
  14   8  -2   44.29    1.43
 -14  -8  -2   45.98    1.46
 -14   8   2   44.97    1.32
  14   8  -2   45.65    1.53
 -14   8   2   44.31    1.69
  14   8  -2   45.31    1.40
  14   8  -2   46.83    1.49
 -14   8   2   45.56    1.31
  14   8   2   44.79    1.42
  14   8   2   44.48    1.34
 -14   8  -2   43.97    1.67
  14   8   2   46.07    1.70
  14   8   2   43.14    1.54
 -14   8  -2   47.83    1.25
 -14   8  -2   45.51    1.23
  14   8   2   45.99    1.42
  14   8   2   44.37    1.35
 -14  -8   2   45.79    1.53
 -14   8   4   85.18    2.41
 -14   8   4   84.19    2.76
  14   8  -4   83.19    2.45
 -14  -8  -4   81.69    2.63
  14   8  -4   84.39    2.75
  14   8  -4   83.60    2.52
 -14  -8  -4   76.85    2.47
  14   8  -4   82.46    2.54
  14   8  -4   89.01    2.64
  14   8  -4   77.64    2.43
 -14  -8  -4   84.89    2.49
 -14   8   4   87.40    2.42
  14   8  -4   80.61    2.77
 -14   8  -4   81.83    2.69
 -14   8  -4   82.62    2.31
  14  -8  -4   82.00    2.36
  14   8   4   81.19    2.37
 -14  -8   4   87.04    2.54
 -14  -8   4   86.31    2.60
 -14   8  -4   83.66    2.30
  14   8   4   84.95    2.69
  14   8   4   82.58    2.38
 -14   8  -4   80.86    2.34
  14   8  -6   19.13    0.86
 -14  -8  -6   20.33    0.88
  14   8  -6   18.89    0.81
  14   8  -6   18.55    0.80
 -14  -8  -6   18.31    0.98
  14   8  -6   19.30    1.02
  14   8  -6   19.76    1.11
 -14   8   6   19.23    0.82
 -14   8   6   19.35    0.82
 -14  -8  -6   19.07    0.86
 -14  -8   6   18.14    0.93
 -14   8  -6   19.03    0.73
 -14   8  -6   19.78    0.72
 -14  -8   6   17.97    0.95
  14   8   6   19.51    0.93
 -14   8  -6   18.37    0.94
  14  -8  -6   19.78    0.80
  14  -8  -6   19.08    0.78
 -14   8   8    7.13    0.56
  14   8  -8    6.05    0.60
 -14  -8  -8    5.34    0.55
 -14  -8  -8    5.87    0.56
  14   8  -8    6.12    0.52
 -14  -8  -8    6.89    0.70
 -14  -8   8    5.65    0.67
  14   8   8    7.26    0.46
 -14   8  -8    6.41    0.54
  14  -8  -8    5.94    0.50
 -14   8  -8    5.90    0.45
 -14   8  -8    6.61    0.48
  16   8   0   23.92    0.80
  16   8   0   24.95    1.20
 -16   8   0   25.13    0.85
  16   8   0   25.52    1.26
 -16  -8   0   23.50    1.00
  16   8   0   22.84    0.79
  16   8   0   23.77    0.78
 -16   8   0   24.38    1.15
 -16  -8  -2   19.73    0.93
  16   8  -2   19.68    0.88
 -16  -8  -2   19.91    0.80
  16   8  -2   20.06    1.08
  16   8  -2   19.90    0.72
  16   8  -2   20.46    0.73
 -16   8   2   20.59    0.65
  16   8  -2   19.98    1.05
  16   8  -2   20.24    0.75
 -16  -8  -2   19.91    0.79
 -16   8   2   21.04    0.66
  16   8  -2   20.24    0.74
 -16  -8   2   19.70    0.88
 -16   8  -2   19.26    0.82
  16   8   2   21.20    0.94
  16   8   2   19.37    0.66
 -16   8  -2   20.61    1.03
  16   8   2   20.04    0.67
  16   8   2   20.21    0.71
  16   8   2   20.26    1.06
  16   8  -4   44.07    1.37
 -16  -8  -4   41.56    1.59
 -16  -8  -4   41.12    1.41
 -16   8   4   42.12    1.34
  16   8  -4   44.00    1.77
 -16   8   4   41.81    1.33
 -16  -8  -4   43.87    1.43
  16   8  -4   40.24    1.34
 -16   8   4   41.47    1.72
  16   8  -4   43.28    1.72
 -16   8  -4   42.44    1.23
  16   8   4   41.72    1.37
 -16  -8   4   40.48    1.50
  16   8   4   40.78    1.28
  16  -8  -4   41.73    1.25
 -16   8  -4   42.68    1.21
 -16   8  -4   43.47    1.65
 -16  -8   4   39.09    1.44
 -16   8  -4   43.18    1.20
 -16   8  -4   41.75    1.19
  16  -8  -4   41.10    1.22
  16   8   4   43.87    1.66
  16   8  -6    1.17    0.24
  16   8  -6    1.60    0.29
 -16  -8  -6    1.66    0.30
  16   8  -6    1.84    0.46
 -16  -8  -6    1.46    0.36
 -16  -8  -6    1.50    0.28
 -16   8   6    1.36    0.24
  16   8  -6    1.58    0.43
  16   8  -6    1.60    0.27
 -16   8   6    1.64    0.28
 -16   8  -6    1.35    0.51
 -16  -8   6    1.26    0.34
  16   8   6    1.71    0.36
 -16   8  -6    1.41    0.21
 -16  -8   6    1.36    0.33
 -16   8  -6    1.45    0.19
  16  -8  -6    1.51    0.23
 -16   8  -6    1.66    0.23
  16  -8  -6    1.59    0.22
  18   8   0   59.58    2.16
 -18   8   0   61.10    1.82
  18   8   0   59.70    1.69
 -18   8   0   60.33    2.21
  18   8   0   63.23    2.27
  18   8   0   59.59    1.70
  18   8   0   61.02    1.71
 -18  -8   0   61.53    2.03
  18   8   0   58.61    1.68
  18   8  -2    8.11    0.57
  18   8  -2    9.61    0.82
  18   8  -2    9.31    0.78
 -18   8   2    9.15    0.33
 -18  -8  -2   10.12    0.68
  18   8  -2    9.98    0.48
  18   8   2    9.12    0.35
 -18   8  -2    9.62    0.57
  18   8   2    9.21    0.37
 -18  -8   2    7.13    0.68
  18   8   2   10.78    0.83
  18   8   2    9.24    0.34
  18   8   2    9.13    0.66
 -18   8  -2    9.11    0.72
  18   8   2    9.40    0.35
 -18  -8  -4   76.13    2.49
  18   8  -4   72.78    2.15
 -18   8   4   75.39    2.16
  18   8  -4   77.30    2.66
 -18  -8  -4   75.91    2.25
  18   8  -4   71.44    2.77
 -18   8   4   70.62    2.14
  18   8  -4   70.94    2.32
 -18  -8  -4   73.21    2.24
  18   8  -4   72.98    2.14
 -18   8  -4   73.94    2.53
 -18   8  -4   73.61    2.38
  18   8   4   70.91    2.08
  18   8   4   70.64    2.06
  18   8   4   77.19    2.56
  18   8   4   69.51    2.11
 -18  -8   4   71.30    2.30
  18   8  -6    0.21    0.19
 -18   8   6    0.18    0.19
 -18  -8  -6    0.39    0.20
 -18   8   6    0.45    0.27
 -18  -8  -6    0.28    0.30
 -18  -8  -6    0.26    0.20
  18   8  -6    0.44    0.19
  18   8  -6    0.22    0.37
  18   8   6   -0.06    0.12
 -18   8  -6    0.06    0.24
 -18  -8   6    0.21    0.26
 -18   8  -6    0.28    0.13
  18  -8  -6    0.41    0.16
 -18   8  -6    0.47    0.12
 -18   8  -6    0.14    0.11
  18   8   6    0.29    0.29
 -20  -8   0   77.92    2.54
 -20   8   0   79.10    2.31
  20   8   0   77.70    2.72
  20   8   0   79.74    2.81
  20   8  -2    3.77    0.64
  20   8  -2    1.96    0.18
  20   8  -2    2.88    0.58
 -20  -8  -2    2.58    0.42
  20   8   2    2.32    0.41
 -20  -8   2    2.55    0.38
 -20   8  -2    2.66    0.35
  20   8   2    2.03    0.52
 -20  -8  -4   76.61    2.39
 -20   8   4   79.06    2.30
 -20   8   4   81.60    2.33
  20   8  -4   78.94    2.29
  20   8  -4   84.87    2.92
 -20  -8   4   77.36    2.51
 -20   8  -4   82.27    2.62
  20   8   4   83.63    2.82
  22   8   0   60.88    2.38
 -22  -8   0   60.08    2.09
  22   8   0   58.52    2.29
 -22   8   0   59.12    1.82
   1  -9   1  729.84   25.89
  -1  -9  -1  653.96   24.81
   1   9  -1  671.66   27.19
   1   9   1  698.87   25.93
   1  -9  -1  632.48   24.22
  -1   9  -1  660.47   25.21
  -1  -9  -3  370.65   17.38
   1  -9   3  436.16   19.58
   1   9  -3  392.39   18.56
  -1  -9   3  412.73   19.57
   1  -9  -3  438.85   18.19
   1   9   3  384.78   18.59
  -1   9  -3  407.86   18.50
   1   9  -5  142.21    4.02
  -1   9   5  136.82    3.95
  -1   9   5  140.68    3.89
  -1  -9  -5  143.63    4.01
   1  -9   5  140.63    4.03
  -1   9   5  140.38    3.96
  -1  -9  -5  145.04    3.95
  -1  -9  -5  142.93    4.00
   1   9  -5  139.60    3.99
   1   9  -5  137.81    3.99
   1  -9   5  139.04    4.03
   1  -9  -5  143.91    4.00
  -1  -9   5  146.21    4.06
  -1   9  -5  143.17    3.99
  -1  -9   5  139.28    4.05
   1  -9  -5  146.51    4.01
   1  -9  -5  137.53    3.90
  -1   9  -5  142.86    4.02
  -1   9  -5  146.94    3.99
   1   9   5  143.24    3.96
  -1   9   7  127.40    3.74
  -1   9   7  131.97    3.75
  -1  -9  -7  128.62    3.72
   1  -9   7  133.66    3.86
  -1  -9  -7  133.83    3.81
   1   9  -7  129.47    3.76
   1   9  -7  128.54    3.57
  -1  -9  -7  130.69    3.80
   1  -9   7  132.63    3.85
   1   9  -7  130.96    3.77
   1   9   7  124.74    3.66
  -1  -9   7  124.43    3.87
   1  -9  -7  131.36    3.79
   1  -9  -7  131.59    3.68
   1   9   7  141.49    4.14
   1   9   7  131.29    3.74
  -1  -9   7  130.29    3.86
  -1   9  -7  133.35    3.77
  -1   9  -7  132.13    3.77
   1  -9  -7  130.55    3.80
  -1   9  -7  124.13    3.80
  -1  -9  -9   60.34    1.94
  -1   9   9   57.18    1.98
   1   9  -9   62.12    1.99
   1   9  -9   57.83    1.96
  -1  -9  -9   60.92    2.04
   1  -9  -9   59.16    1.89
   1  -9  -9   59.36    2.03
   1   9   9   55.27    1.78
   1  -9  -9   61.46    2.05
  -1   9  -9   60.32    1.97
  -1   9  -9   59.67    1.97
  -3  -9  -1  327.49   15.39
   3   9  -1  311.71   15.60
  -3   9   1  368.86   15.67
  -3  -9   1  361.48   16.70
   3  -9  -1  291.90   13.83
   3   9   1  287.65   15.26
  -3   9  -1  358.98   15.42
   3   9  -3   57.11    1.73
  -3   9   3   52.22    1.65
   3   9  -3   57.73    1.72
   3   9  -3   56.09    1.74
  -3   9   3   55.18    1.66
  -3  -9  -3   61.35    1.73
  -3  -9  -3   56.09    1.69
   3  -9   3   54.27    1.70
   3   9  -3   57.30    1.72
  -3   9   3   57.19    1.72
  -3  -9   3   55.19    1.70
  -3   9  -3   60.82    1.72
  -3  -9   3   54.78    1.74
   3   9   3   55.79    1.67
  -3  -9   3   51.35    1.73
  -3   9  -3   57.50    1.69
   3  -9  -3   58.54    1.70
   3  -9  -3   57.10    1.69
   3  -9  -3   58.97    1.59
  -3   9  -3   59.84    1.70
  -3   9  -3   58.62    1.71
   3   9   3   53.07    1.67
  -3   9   5   77.42    2.33
  -3  -9  -5   80.26    2.37
   3  -9   5   73.66    2.38
  -3  -9  -5   83.65    2.41
   3   9  -5   78.87    2.38
  -3   9   5   76.76    2.33
  -3   9   5   78.29    2.33
   3  -9   5   78.53    2.40
  -3  -9  -5   82.26    2.39
   3   9  -5   82.15    2.39
   3   9  -5   83.14    2.42
   3   9  -5   81.98    2.36
   3  -9  -5   82.77    2.38
  -3   9  -5   83.10    2.41
   3   9   5   75.09    2.33
  -3  -9   5   76.65    2.43
  -3   9  -5   82.06    2.36
   3   9   5   76.18    2.33
   3  -9  -5   84.17    2.25
  -3  -9   5   79.62    2.55
   3  -9  -5   82.96    2.39
  -3   9  -5   83.84    2.37
   3   9  -7   53.83    1.64
  -3   9   7   54.94    1.77
   3   9  -7   58.09    2.17
   3  -9   7   54.18    1.83
   3   9  -7   56.20    1.80
   3   9  -7   53.05    1.77
  -3  -9  -7   55.07    1.78
  -3   9   7   51.78    1.75
  -3  -9  -7   56.30    1.81
  -3  -9  -7   54.44    1.81
   3   9   7   53.48    1.75
  -3  -9   7   53.24    1.87
   3  -9  -7   56.36    1.81
  -3   9  -7   56.94    1.78
   3  -9  -7   56.03    1.81
  -3   9  -7   53.76    1.82
  -3   9  -7   57.14    1.78
   3   9   7   53.15    1.74
   3  -9  -7   54.90    1.65
  -3  -9  -9   36.14    1.38
  -3   9   9   34.12    1.73
   3   9  -9   32.85    1.29
  -3  -9  -9   34.80    1.36
  -3  -9  -9   31.26    1.27
   3   9  -9   36.21    1.44
  -3   9  -9   34.03    1.28
   3  -9  -9   33.93    1.34
  -3   9  -9   33.21    1.29
   3   9   9   32.10    1.08
   3  -9  -9   33.82    1.17
   3  -9  -9   33.54    1.34
   5   9  -1   78.73    2.27
  -5  -9  -1   75.48    2.26
   5   9  -1   77.66    2.27
   5   9  -1   76.10    2.26
  -5   9   1   81.03    2.20
  -5   9   1   78.30    2.20
  -5  -9  -1   80.74    2.27
  -5   9   1   79.46    2.14
   5   9  -1   77.11    2.26
   5   9  -1   79.73    2.28
   5  -9  -1   79.55    2.21
   5   9   1   77.54    2.24
  -5  -9   1   81.45    2.28
   5   9   1   75.17    2.22
  -5  -9   1   76.45    2.27
  -5   9  -1   75.78    2.21
  -5   9  -1   79.36    2.23
  -5   9  -1   79.24    2.21
   5   9   1   78.50    2.27
  -5   9  -1   76.42    2.20
  -5  -9  -5  180.92    5.19
  -5   9   5  193.08    5.14
  -5  -9  -5  192.61    5.20
  -5   9   5  178.87    5.25
   5  -9   5  191.33    5.20
   5   9  -5  185.70    5.21
   5   9  -5  187.95    5.20
  -5  -9  -5  183.51    5.20
   5   9  -5  189.29    5.19
   5  -9   5  189.66    5.19
  -5   9   5  190.13    5.20
  -5  -9   5  183.94    5.26
   5  -9  -5  188.35    4.98
   5   9   5  185.18    5.13
   5   9   5  187.89    5.14
  -5  -9   5  191.48    5.27
  -5   9  -5  182.81    5.14
  -5   9  -5  183.75    5.14
  -5   9  -5  180.78    5.04
   5  -9  -5  193.49    5.18
   5  -9  -5  181.90    5.16
   5   9  -7    6.83    0.43
  -5  -9  -7    6.55    0.51
  -5  -9  -7    6.32    0.77
   5  -9   7    7.16    0.52
   5  -9   7    6.32    0.49
  -5   9   7    6.58    0.47
   5   9  -7    6.32    0.50
  -5  -9  -7    7.18    0.52
   5   9  -7    6.89    0.49
  -5   9  -7    6.75    0.53
  -5  -9   7    7.35    0.57
  -5   9  -7    5.84    0.47
   5  -9  -7    6.61    0.34
   5   9   7    5.70    0.44
   5   9   7    7.81    0.48
   5  -9  -7    6.08    0.57
   5  -9  -7    6.55    0.52
   5   9  -9   10.39    0.44
  -5  -9  -9   10.65    0.72
   5   9  -9   10.40    0.66
  -5  -9  -9   11.05    0.70
  -5  -9  -9   10.48    0.68
   5   9  -9   10.84    0.69
  -5   9   9    8.72    0.62
   5  -9  -9   11.81    0.53
   5  -9  -9    9.52    0.65
   5  -9  -9   11.16    0.69
   5   9   9    9.44    0.42
   5  -9  -9   10.19    0.49
  -5   9  -9   10.44    0.64
  -5   9  -9   10.70    0.63
  -5  -9   9    8.49    0.70
  -7   9   1  195.35    5.51
   7   9  -1  205.01    5.48
  -7   9  -1  199.21    5.49
   7   9  -3  267.45    7.08
   7   9  -3  257.25    7.07
  -7  -9   3  263.89    7.10
   7   9   3  262.06    6.99
  -7   9  -3  246.98    7.00
  -7   9  -3  261.71    6.99
   7   9   3  253.97    6.98
  -7  -9  -5   55.61    1.79
  -7   9   5   54.44    1.72
   7  -9   5   55.63    1.77
   7   9  -5   56.48    1.85
   7   9  -5   58.15    1.85
  -7  -9  -5   55.99    1.80
  -7   9   5   56.68    1.85
  -7   9   5   53.86    1.72
  -7  -9  -5   59.10    1.85
   7  -9   5   54.86    1.76
   7   9  -5   56.75    1.82
   7   9  -5   58.03    1.79
   7   9  -5   63.30    1.82
  -7   9  -5   58.37    1.74
  -7  -9   5   57.84    1.88
   7   9   5   55.10    1.72
   7   9   5   57.82    1.74
   7  -9  -5   57.49    1.79
  -7   9  -5   57.87    1.74
  -7   9  -5   54.72    1.67
  -7  -9   5   56.41    1.87
   7  -9  -5   56.72    1.76
  -7   9   7    0.94    0.24
   7   9  -7    0.82    0.30
  -7   9   7    1.54    0.26
  -7  -9  -7    1.03    0.26
   7   9  -7    1.09    0.26
   7   9  -7    1.68    0.29
   7  -9   7    1.39    0.26
   7   9  -7    0.70    0.25
  -7  -9  -7    0.53    0.28
   7   9   7    1.76    0.27
  -7  -9   7    0.97    0.31
  -7   9  -7    0.67    0.21
   7  -9  -7    0.92    0.11
   7  -9  -7    1.06    0.27
   7  -9  -7    0.66    0.25
  -7   9  -7    1.34    0.26
  -7  -9  -9   27.09    1.18
  -7   9   9   27.86    1.16
   7   9  -9   26.21    1.11
  -7  -9  -9   25.62    1.16
  -7  -9  -9   26.00    1.17
   7   9  -9   27.13    0.96
   7   9  -9   25.33    1.11
  -7  -9   9   25.16    1.25
   7   9   9   26.26    0.87
   7  -9  -9   26.29    0.82
  -7   9  -9   26.65    1.08
   7  -9  -9   26.03    1.12
   7  -9  -9   27.53    1.16
   7  -9  -9   25.63    0.82
  -7   9  -9   28.16    1.10
  -9  -9  -1   38.11    1.24
  -9  -9  -1   36.30    1.18
  -9   9   1   35.27    1.31
   9   9  -1   34.92    1.16
   9   9  -1   35.43    1.17
  -9   9   1   36.69    1.07
  -9   9   1   35.24    1.02
  -9  -9  -1   36.42    1.19
   9   9  -1   35.65    1.17
   9   9  -1   35.21    1.17
   9   9  -1   36.19    1.22
   9   9   1   36.65    1.19
  -9  -9   1   36.31    1.19
  -9   9  -1   36.72    1.10
   9   9   1   35.78    1.22
   9  -9  -1   36.49    1.07
   9   9   1   34.75    1.13
  -9   9  -1   37.98    1.08
  -9   9  -1   36.44    1.09
  -9  -9   1   34.52    1.21
  -9   9  -1   35.89    1.07
   9   9   1   35.41    1.13
  -9  -9  -3   85.29    2.50
   9   9  -3   87.65    2.50
   9   9  -3   85.09    2.49
  -9   9   3   83.85    2.41
  -9   9   3   86.57    2.41
  -9  -9  -3   82.70    2.50
  -9   9   3   87.40    2.64
   9   9  -3   84.56    2.53
   9   9  -3   85.06    2.65
  -9  -9  -3   88.18    2.58
   9   9  -3   88.83    2.55
   9   9  -3   86.34    2.53
  -9  -9   3   83.85    2.52
  -9  -9   3   84.73    2.57
   9   9   3   85.53    2.44
  -9   9  -3   83.86    2.43
   9   9   3   84.61    2.42
   9  -9  -3   85.66    2.44
  -9   9  -3   79.95    2.50
   9   9   3   86.09    2.45
  -9   9  -3   85.13    2.40
  -9   9  -3   87.80    2.42
   9   9  -5   87.34    2.73
   9   9  -5   90.81    2.62
   9   9  -5   86.81    2.61
  -9  -9  -5   92.24    2.65
   9   9  -5   88.92    2.66
   9  -9   5   85.28    2.57
  -9  -9  -5   88.02    2.71
  -9   9   5   87.97    2.56
   9   9  -5   90.03    2.70
  -9  -9  -5   86.71    2.63
  -9   9   5   88.42    2.56
  -9   9   5   88.36    2.74
  -9   9  -5   82.48    2.52
   9  -9  -5   88.67    2.58
   9   9   5   87.99    2.56
  -9  -9   5   91.78    2.74
   9  -9  -5   87.30    2.59
  -9   9  -5   89.14    2.55
   9   9   5   89.16    2.55
  -9  -9   5   89.10    2.73
  -9   9  -5   84.74    2.53
   9   9  -7    1.72    0.32
  -9   9   7    1.76    0.28
   9   9  -7    1.71    0.34
  -9  -9  -7    1.11    0.27
   9   9  -7    0.99    0.26
  -9   9   7    1.59    0.27
  -9  -9  -7    1.32    0.28
   9   9  -7    1.05    0.27
  -9   9  -7    1.12    0.24
   9  -9  -7    1.48    0.27
   9   9   7    1.66    0.30
  -9   9  -7    1.30    0.25
   9  -9  -7    1.13    0.26
  -9  -9   7    1.20    0.33
  -9   9   9   38.69    1.47
  -9  -9  -9   39.78    1.51
   9   9  -9   37.81    1.34
   9   9  -9   38.50    1.44
   9   9  -9   37.14    1.43
   9   9  -9   36.25    1.68
  -9  -9  -9   39.00    1.55
   9   9   9   37.87    1.18
   9  -9  -9   37.71    1.63
  -9   9  -9   40.21    1.41
   9  -9  -9   38.54    1.45
  -9  -9   9   38.34    1.61
 -11   9   1   79.32    2.57
  11   9  -1   80.26    2.37
  11   9  -1   78.36    2.58
 -11  -9  -1   80.89    2.40
 -11  -9  -1   80.23    2.40
  11   9  -1   81.44    2.37
 -11   9   1   81.04    2.22
 -11   9   1   79.93    2.25
  11   9  -1   82.18    2.38
  11   9  -1   84.06    2.46
 -11   9   1   81.86    2.25
 -11  -9  -1   83.35    2.47
 -11   9   1   81.17    2.23
 -11   9  -1   84.26    2.60
  11   9   1   81.85    2.46
 -11  -9   1   81.70    2.45
  11   9   1   83.97    2.48
  11   9   1   80.61    2.59
  11   9   1   78.89    2.33
 -11   9  -1   81.40    2.26
  11   9   1   81.98    2.39
  11  -9  -1   83.71    2.24
  11   9   1   82.11    2.39
 -11   9  -1   83.37    2.27
 -11   9  -1   83.16    2.25
  11   9   1   81.48    2.33
 -11   9  -1   80.65    2.24
  11   9  -3  345.26    9.56
  11   9  -3  354.17    9.64
 -11   9   3  348.35    9.47
 -11   9   3  363.79    9.80
  11   9  -3  359.24    9.62
  11  -9  -3  352.77    9.49
  11  -9  -3  358.31    9.48
 -11  -9   3  352.30    9.66
 -11   9  -3  352.83    9.48
  11   9   3  359.78    9.51
  11   9   3  362.15    9.51
 -11  -9  -5   42.47    1.51
 -11  -9  -5   42.16    1.58
  11   9  -5   42.07    1.56
 -11   9   5   41.98    1.35
 -11   9   5   40.89    1.56
  11   9  -5   43.25    1.40
 -11  -9  -5   40.61    1.42
  11   9  -5   41.54    1.44
  11  -9   5   40.44    1.31
  11   9  -5   42.89    1.40
  11   9  -5   41.78    1.47
 -11   9   5   40.29    1.33
  11  -9  -5   42.21    1.36
  11   9   5   39.52    1.32
 -11   9  -5   43.09    1.36
  11   9   5   40.14    1.32
  11   9   5   40.74    1.50
 -11  -9   5   40.74    1.51
 -11  -9   5   38.77    1.39
 -11   9  -5   42.30    1.30
 -11   9  -5   38.25    1.34
  11  -9  -5   42.35    1.35
 -11   9  -5   42.95    1.32
 -11  -9   5   39.69    1.49
 -11   9   7   16.79    0.80
  11   9  -7   17.76    0.90
  11   9  -7   17.69    1.05
 -11  -9  -7   18.08    0.84
 -11  -9  -7   17.17    0.84
 -11  -9  -7   17.99    0.93
  11   9  -7   17.13    0.84
  11   9  -7   17.15    0.81
 -11   9   7   17.83    0.82
  11   9  -7   17.52    0.82
 -11   9  -7   18.29    0.75
  11  -9  -7   18.43    0.82
 -11   9  -7   17.81    0.75
 -11  -9   7   15.58    1.31
 -11  -9   7   17.12    0.96
  11  -9  -7   19.09    0.84
  11   9   7   18.29    0.83
  11   9  -9   10.20    0.67
  11   9  -9   11.93    1.16
  11   9  -9   10.23    0.63
 -11  -9  -9    9.73    0.76
 -11  -9  -9   10.29    0.72
 -11  -9  -9    9.59    0.70
  11   9  -9   10.38    0.66
 -11   9  -9   10.14    0.61
  11   9   9    8.41    0.42
  11  -9  -9    9.66    0.69
 -13   9   1   98.30    2.67
 -13  -9  -1   96.96    2.85
 -13  -9  -1   98.82    2.95
  13   9  -1   99.07    3.11
  13   9  -1   96.77    2.81
  13   9  -1   95.01    3.04
  13   9  -1   96.56    2.81
 -13   9   1   98.19    2.67
  13   9  -1   96.81    2.92
  13   9  -1   95.18    2.79
 -13   9   1   99.57    2.68
  13   9  -1  104.57    2.88
 -13   9   1   95.78    3.07
 -13  -9  -1   96.58    2.85
  13   9   1   99.55    2.94
 -13   9  -1   93.97    3.06
  13   9   1   96.46    2.76
  13   9   1  100.14    3.10
  13   9   1  101.81    2.98
  13   9   1  101.73    2.82
  13   9   1  100.98    2.83
 -13   9  -1   97.63    2.64
  13   9   1   99.67    2.77
 -13   9  -1   96.79    2.65
 -13  -9   1   97.05    2.92
 -13   9  -1   98.71    2.66
 -13   9  -1  100.74    2.72
  13   9  -3   36.14    1.19
  13   9  -3   34.96    1.73
  13   9  -3   37.09    1.29
 -13  -9  -3   35.03    1.22
 -13  -9  -3   38.51    1.36
  13   9  -3   35.63    1.24
 -13   9   3   34.08    1.40
 -13  -9  -3   35.69    1.23
 -13   9   3   35.47    1.11
  13   9  -3   35.70    1.46
 -13   9   3   34.35    1.10
  13   9  -3   37.21    1.25
 -13   9  -3   36.56    1.08
  13  -9  -3   34.62    1.16
  13   9   3   33.80    1.12
  13   9   3   35.03    1.21
  13   9   3   34.22    1.40
 -13   9  -3   37.11    1.06
  13  -9  -3   37.08    1.09
 -13   9  -3   35.86    1.09
 -13   9  -3   36.19    1.42
  13   9   3   30.42    1.31
 -13  -9   3   34.53    1.28
 -13  -9   3   32.92    1.24
 -13   9  -3   36.03    1.04
  13   9  -5   21.31    0.91
 -13  -9  -5   21.71    0.89
  13   9  -5   20.91    1.10
 -13   9   5   19.42    1.03
  13   9  -5   21.69    0.85
  13   9  -5   21.24    1.05
 -13   9   5   19.89    0.80
 -13  -9  -5   22.43    1.02
 -13  -9  -5   22.17    0.90
  13   9  -5   21.86    0.86
 -13   9   5   19.80    0.80
 -13  -9   5   20.13    0.87
 -13  -9   5   19.38    0.96
 -13   9  -5   21.49    0.75
  13  -9  -5   20.65    0.80
 -13   9  -5   20.89    0.73
  13  -9  -5   21.27    0.80
  13   9   5   19.57    0.98
 -13   9  -5   21.73    1.03
  13   9   5   19.52    0.77
 -13   9  -5   20.43    0.79
 -13  -9   5   18.49    0.95
 -13  -9  -7   27.89    1.13
  13   9  -7   26.92    1.06
  13   9  -7   26.52    1.94
  13   9  -7   27.31    1.07
 -13   9   7   26.45    1.07
 -13   9   7   26.47    1.06
 -13  -9  -7   26.56    1.21
  13   9  -7   25.70    1.19
 -13  -9  -7   25.96    1.09
 -13   9  -7   26.82    0.97
 -13  -9   7   26.65    1.24
 -13   9  -7   26.78    1.18
  13  -9  -7   26.36    1.05
 -13   9  -7   26.50    0.98
  13   9   7   25.84    1.09
 -13  -9   7   26.22    1.23
  13  -9  -7   25.16    1.04
  15   9  -1   48.58    1.84
  15   9  -1   46.60    1.63
  15   9  -1   44.94    1.47
 -15   9   1   48.52    1.38
  15   9  -1   48.85    1.49
 -15   9   1   48.31    1.33
 -15  -9  -1   47.57    1.66
 -15   9   1   49.16    1.35
  15   9  -1   48.63    1.78
 -15   9   1   49.32    1.81
 -15  -9  -1   47.48    1.54
  15   9  -1   45.30    1.46
 -15   9   1   48.97    1.36
  15   9  -1   45.96    1.47
 -15  -9   1   49.83    1.65
 -15   9  -1   48.74    1.51
 -15   9  -1   45.82    1.77
  15   9   1   48.74    1.44
  15   9   1   48.12    1.70
  15   9   1   50.83    1.85
  15   9   1   48.89    1.45
  15   9   1   47.58    1.48
  15   9   1   48.45    1.49
 -15   9   3   91.70    2.57
  15   9  -3   92.92    3.00
 -15  -9  -3   87.06    2.69
 -15  -9  -3   93.32    2.70
  15   9  -3   91.49    2.64
 -15  -9  -3   94.42    2.87
  15   9  -3   93.09    3.01
  15   9  -3   90.15    2.69
  15   9  -3   87.91    2.76
 -15   9   3   91.38    3.42
  15   9  -3   87.90    2.62
 -15   9   3   89.76    2.56
 -15  -9   3   91.62    2.76
  15   9   3   91.14    2.66
 -15   9  -3   90.68    2.46
 -15   9  -3   89.75    2.44
 -15   9  -3   91.74    2.46
 -15   9  -3   86.85    2.92
  15   9   3   90.37    2.57
  15  -9  -3   91.36    2.48
  15   9   3   93.71    2.96
  15   9   3   90.63    2.74
 -15   9  -3   93.11    2.49
  15   9   3   89.94    2.56
  15   9  -5   33.90    1.19
 -15   9   5   34.07    1.17
 -15  -9  -5   32.22    1.37
 -15  -9  -5   34.54    1.24
 -15   9   5   32.50    1.15
  15   9  -5   34.50    1.48
  15   9  -5   32.31    1.26
  15   9  -5   34.97    1.55
 -15  -9  -5   33.02    1.23
 -15  -9   5   32.47    1.33
  15  -9  -5   33.97    1.11
 -15   9  -5   34.16    1.41
 -15   9  -5   33.33    1.04
 -15   9  -5   32.61    1.09
 -15  -9   5   32.79    1.26
 -15   9  -5   34.38    1.06
  15  -9  -5   33.87    1.12
  15   9   5   33.98    1.40
  15   9  -7   42.55    1.52
  15   9  -7   48.34    2.09
 -15  -9  -7   43.92    1.61
 -15   9   7   45.06    1.57
  15   9  -7   43.90    1.54
  15   9  -7   45.11    1.77
 -15   9   7   45.20    1.57
 -15  -9   7   43.37    1.74
  15   9   7   50.13    1.82
  15  -9  -7   45.94    1.52
 -15   9  -7   44.59    1.44
 -15   9  -7   43.20    1.51
  15  -9  -7   45.22    1.53
 -15   9  -7   44.28    1.71
 -15  -9   7   44.21    1.76
 -15   9  -7   44.00    1.46
  17   9  -1   94.27    2.71
 -17   9   1   95.44    3.16
  17   9  -1   93.38    2.72
  17   9  -1  100.06    3.20
  17   9  -1   95.02    3.11
 -17   9   1   97.53    2.65
 -17  -9  -1   96.71    2.98
  17   9  -1   94.50    2.94
  17   9  -1   93.29    2.69
  17   9   1   95.00    2.69
  17   9   1   97.38    3.17
  17   9   1   99.15    3.05
 -17  -9   1   96.02    3.25
  17   9   1   96.11    2.67
  17   9   1   95.25    2.72
 -17   9  -1   95.84    3.14
 -17   9  -1   95.29    2.79
 -17  -9  -3   27.78    1.19
  17   9  -3   26.30    0.94
 -17   9   3   27.94    0.88
 -17   9   3   28.78    0.90
  17   9  -3   26.24    1.31
  17   9  -3   26.48    1.08
  17   9  -3   28.24    1.35
 -17  -9  -3   27.07    1.03
  17   9  -3   26.36    0.94
  17   9  -3   26.89    1.10
 -17  -9  -3   26.18    1.01
  17   9   3   28.20    1.31
 -17   9  -3   26.79    1.26
 -17  -9   3   26.41    1.32
  17   9   3   27.37    0.90
  17   9   3   27.59    1.09
  17   9   3   28.17    1.12
 -17   9  -3   26.89    1.08
 -17   9   5   46.83    1.46
  17   9  -5   44.33    1.89
  17   9  -5   42.01    1.44
 -17  -9  -5   45.57    1.55
  17   9  -5   44.67    1.83
 -17  -9  -5   44.09    1.53
  17   9  -5   49.84    1.70
 -17   9   5   43.57    1.44
 -17  -9  -5   44.27    1.73
 -17   9  -5   44.62    1.30
 -17   9  -5   43.97    1.34
  17   9   5   48.02    1.76
 -17   9  -5   43.39    1.31
  17   9   5   44.96    1.48
 -17   9  -5   40.47    1.70
 -17  -9   5   45.37    1.56
  17  -9  -5   43.14    1.35
  17  -9  -5   41.73    1.32
 -17  -9   5   42.47    1.64
 -17   9  -5   42.85    1.28
 -19  -9  -1   37.66    1.45
  19   9  -1   36.27    1.11
 -19   9   1   37.71    1.10
  19   9  -1   34.76    1.08
  19   9  -1   35.67    1.58
  19   9  -1   36.84    1.65
  19   9  -1   40.17    1.23
  19   9   1   36.19    1.51
  19   9   1   36.30    1.08
 -19   9  -1   36.70    1.26
  19   9   1   37.58    1.65
 -19  -9   1   35.77    1.40
  19   9   1   34.71    1.04
  19   9   1   35.60    1.06
 -19   9   3   11.48    0.45
  19   9  -3   10.49    0.48
  19   9  -3    9.92    0.85
 -19  -9  -3   10.01    0.75
 -19  -9  -3   10.33    0.57
 -19   9   3   10.99    0.42
  19   9  -3   11.60    0.94
  19   9   3   11.39    0.89
 -19   9  -3   10.71    0.66
  19   9   3   10.82    0.43
 -19  -9   3   11.48    0.68
 -19  -9  -5    6.12    0.51
 -19  -9  -5    6.70    0.48
 -19   9   5    4.72    0.45
  19   9  -5    6.08    0.79
  19   9  -5    6.06    0.55
 -19  -9  -5    6.28    0.67
 -19  -9   5    5.08    0.50
 -19   9  -5    6.48    0.59
  19   9   5    5.73    0.67
 -21   9   1    2.22    0.19
  21   9  -1    1.68    0.51
 -21  -9  -1    1.52    0.35
  21   9  -1    2.65    0.52
  21   9   1    1.83    0.40
 -21  -9   1    1.37    0.32
 -21   9  -1    2.35    0.30
  21   9   1    3.17    0.59
  21   9  -3    4.36    0.70
 -21  -9  -3    4.29    0.55
  21   9  -3    3.27    0.33
 -21  -9   3    4.54    0.49
 -21   9  -3    4.12    0.46
  21   9   3    5.10    0.73
   0 -10   0    0.02    0.14
   0  10   0   -0.03    0.12
   0 -10   0    0.00    0.11
   0  10   0    0.07    0.13
   0 -10   0    0.04    0.14
   0  10   0    0.21    0.11
   0 -10  -2   54.93    1.65
   0  10  -2   52.79    1.66
   0  10   2   55.06    1.63
   0  10  -2   54.25    1.66
   0  10  -2   54.25    1.66
   0 -10   2   57.28    1.64
   0 -10  -2   54.71    1.59
   0  10  -2   53.26    1.64
   0  10   2   55.40    1.59
   0 -10  -2   54.01    1.65
   0 -10   2   54.84    1.67
   0  10   2   54.59    1.62
   0  10  -2   55.72    1.67
   0  10  -4    0.01    0.15
   0 -10   4    0.11    0.17
   0 -10   4   -0.14    0.14
   0  10  -4   -0.03    0.13
   0 -10  -4   -0.06    0.13
   0  10   4    0.00    0.12
   0  10   4   -0.02    0.13
   0  10  -4   -0.05    0.14
   0 -10  -4    0.10    0.11
   0  10   4    0.06    0.10
   0  10  -6  123.47    3.54
   0  10   6  124.78    3.51
   0 -10  -6  122.09    3.56
   0 -10  -6  119.65    3.47
   0  10  -6  122.53    3.58
   0 -10  -6  122.66    3.57
   0  10   6  123.06    3.51
   0  10  -6  122.38    3.54
   0 -10   6  124.79    3.62
   0 -10   6  124.05    3.62
   0  10  -8   -0.14    0.20
   0 -10   8    0.15    0.25
   0 -10  -8    0.43    0.19
   0 -10  -8   -0.11    0.24
   0  10   8   -0.04    0.19
   0 -10  -8   -0.15    0.21
   0  10  -8   -0.18    0.22
   0  10 -10   -0.02    0.25
   0 -10 -10    0.31    0.28
   0 -10 -10    0.52    0.29
   0 -10 -10    0.08    0.17
   2  10   0   43.84    1.37
   2  10   0   43.70    1.36
  -2  10   0   44.12    1.35
  -2  10   0   43.26    1.35
  -2 -10   0   45.41    1.39
   2  10   0   43.60    1.39
   2  10   0   42.83    1.35
   2 -10   0   45.73    1.32
  -2  10   0   44.93    1.32
   2 -10   0   44.95    1.37
   2 -10   0   44.58    1.36
  -2 -10   0   46.39    1.37
  -2 -10   0   44.62    1.38
   2  10  -2  296.67   15.39
  -2 -10  -2  311.21   14.89
   2 -10   2  265.84   14.63
  -2  10   2  306.32   15.39
   2 -10  -2  270.72   13.74
  -2  10  -2  282.67   14.59
  -2 -10   2  274.98   15.47
   2  10   2  287.90   15.40
   2 -10   4  113.99    3.28
   2  10  -4  114.42    3.25
  -2 -10  -4  111.52    3.24
   2  10  -4  111.02    3.26
  -2 -10  -4  112.10    3.21
  -2 -10  -4  117.54    3.27
   2 -10   4  106.59    3.25
  -2  10   4  126.13    3.23
   2  10  -4  111.31    3.25
  -2  10   4  115.88    3.21
  -2  10   4  126.78    3.23
   2  10  -4  109.17    3.28
   2  10   4  112.83    3.11
  -2  10  -4  111.98    3.23
   2  10   4  112.65    3.21
   2 -10  -4  113.41    3.24
   2 -10  -4  112.46    3.13
   2  10   4  113.39    3.21
  -2  10  -4  114.88    3.27
  -2 -10   4  112.96    3.30
   2 -10  -4  113.70    3.24
  -2  10  -4  113.57    3.24
  -2 -10   4  111.43    3.30
  -2  10  -4  112.45    3.26
   2  10  -6  204.54    5.83
  -2 -10  -6  204.21    5.86
   2  10  -6  206.92    5.87
   2 -10   6  217.45    5.91
   2 -10   6  217.15    5.91
  -2 -10  -6  201.82    5.84
   2  10  -6  199.26    5.74
   2  10  -6  203.97    5.83
  -2  10   6  219.70    5.82
  -2 -10  -6  209.29    5.80
  -2  10   6  210.64    6.19
   2 -10  -6  210.90    5.86
  -2  10  -6  211.85    5.83
   2  10   6  217.99    5.81
  -2 -10   6  214.67    5.94
  -2  10  -6  214.98    5.89
  -2  10  -6  207.49    5.82
  -2 -10   6  218.36    5.94
   2  10   6  216.50    5.81
   2 -10  -6  206.37    5.71
   2 -10  -6  207.12    5.84
  -2 -10  -8    1.07    0.25
  -2 -10  -8    0.73    0.29
  -2  10   8    0.58    0.23
  -2 -10  -8    0.95    0.29
   2  10  -8    0.61    0.26
  -2  10   8    0.73    0.24
   2  10  -8    1.09    0.21
   2  10  -8    0.57    0.25
   2  10   8    0.66    0.24
  -2 -10   8    0.53    0.29
  -2  10  -8    0.77    0.24
  -2  10  -8    0.68    0.26
   2 -10  -8    0.72    0.27
   2 -10  -8    0.68    0.19
  -2 -10 -10   54.64    1.90
  -2 -10 -10   58.10    2.18
   2  10 -10   55.74    2.01
  -2 -10 -10   58.17    2.02
  -2  10 -10   54.12    1.92
  -2  10 -10   56.37    1.94
   2 -10 -10   52.45    1.79
   2 -10 -10   57.66    2.02
   2 -10 -10   58.56    2.04
  -4  10   0   25.63    0.83
  -4 -10   0   24.02    0.88
  -4  10   0   24.54    0.83
  -4 -10   0   24.91    0.88
   4  10   0   25.61    0.87
   4  10   0   25.00    0.87
   4  10   0   25.72    0.90
   4 -10   0   24.72    0.84
  -4  10   0   25.32    0.80
   4  10   0   23.94    0.86
   4 -10   0   26.09    0.85
  -4 -10   0   25.73    0.87
   4  10  -2  156.85    4.32
   4  10  -2  148.03    4.30
  -4  10   2  154.25    4.25
  -4  10   2  161.81    4.26
   4  10  -2  153.71    4.33
  -4 -10  -2  155.41    4.30
   4  10  -2  154.18    4.32
   4  10   2  156.32    4.27
   4  10   2  157.60    4.29
  -4  10  -2  158.99    4.28
   4  10   2  153.07    4.27
  -4  10  -2  144.68    4.26
   4 -10  -2  158.92    4.27
  -4  10  -2  153.73    4.28
  -4  10  -2  167.67    4.39
  -4 -10   2  150.77    4.33
   4  10  -4   86.54    2.60
  -4  10   4   86.73    2.50
   4  10  -4   87.73    2.57
  -4 -10  -4   85.61    2.55
  -4 -10  -4   84.95    2.55
   4  10  -4   89.08    2.57
   4 -10   4   86.69    2.56
  -4  10   4   86.42    2.56
  -4 -10  -4   86.96    2.57
   4 -10   4   88.59    2.56
   4  10  -4   88.92    2.59
  -4  10   4   88.63    2.51
   4  10   4   84.87    2.51
  -4 -10   4   85.86    2.61
  -4  10  -4   86.80    2.53
   4  10   4   87.19    2.52
  -4  10  -4   85.14    2.55
   4 -10  -4   89.03    2.39
   4 -10  -4   83.94    2.52
   4 -10  -4   86.84    2.56
  -4  10  -4   87.60    2.53
  -4 -10   4   86.36    2.61
  -4  10  -4   93.46    2.58
   4  10  -6    7.66    0.52
   4  10  -6    7.03    0.50
   4 -10   6    7.85    0.54
  -4 -10  -6    7.55    0.52
  -4  10   6    6.96    0.45
  -4  10   6    6.88    0.47
  -4 -10  -6    7.28    0.51
  -4 -10  -6    7.14    0.49
   4  10  -6    7.55    0.47
   4  10  -6    8.35    0.51
   4 -10   6    6.80    0.50
  -4  10  -6    7.52    0.48
  -4  10  -6    7.85    0.48
  -4  10  -6    7.43    0.31
  -4 -10   6    6.68    0.54
   4 -10  -6    7.46    0.51
  -4 -10   6    6.16    0.53
   4  10   6    7.76    0.46
   4 -10  -6    7.75    0.36
   4  10   6    6.95    0.46
   4 -10  -6    8.73    0.54
  -4  10  -6    7.19    0.51
   4  10  -8    0.29    0.23
  -4 -10  -8   -0.03    0.23
  -4  10   8    0.15    0.22
   4  10  -8    0.19    0.14
  -4 -10  -8    0.11    0.21
   4  10  -8    0.03    0.22
  -4  10   8    0.04    0.19
  -4  10  -8    0.16    0.20
   4 -10  -8    0.22    0.23
   4 -10  -8    0.42    0.26
   4 -10  -8    0.47    0.16
  -4  10  -8    0.07    0.21
  -4 -10 -10   14.54    0.89
   4  10 -10   13.76    0.80
  -4 -10 -10   12.73    0.78
  -4 -10 -10   13.66    0.84
   4  10 -10   12.21    0.80
   4 -10 -10   13.57    0.85
   4 -10 -10   12.53    0.60
  -4  10 -10   15.00    0.80
  -4  10 -10   15.46    0.90
   4 -10 -10   13.44    0.82
   4 -10 -10   15.15    0.64
   6  10   0  199.56    5.20
  -6 -10   0  179.95    5.09
  -6  10   0  183.27    5.01
   6  10   0  178.94    5.06
   6 -10   4   14.19    0.62
  -6  10   4   14.67    0.68
  -6 -10  -4   14.89    0.66
   6  10  -4   13.58    0.63
   6  10  -4   13.47    0.69
  -6 -10  -4   12.87    0.64
  -6 -10  -4   13.86    0.64
   6  10  -4   14.85    0.65
  -6  10   4   13.42    0.57
  -6  10   4   14.91    0.59
   6  10  -4   14.38    0.67
  -6  10  -4   14.40    0.60
  -6  10  -4   12.43    0.55
   6  10   4   14.20    0.60
  -6 -10   4   14.07    0.64
   6  10   4   14.23    0.45
  -6  10  -4   14.18    0.60
   6 -10  -4   13.77    0.61
  -6 -10   4   16.36    0.72
  -6  10  -4   13.87    0.62
   6 -10  -4   14.05    0.61
   6  10   4   14.95    0.61
  -6  10   6  277.26    7.57
  -6  10   6  283.00    7.58
   6 -10   6  290.69    7.72
   6  10  -6  280.82    7.64
  -6 -10  -6  277.45    7.64
   6  10  -6  279.79    7.63
   6  10  -6  277.08    7.67
  -6 -10  -6  282.91    7.67
   6 -10   6  251.26    7.64
   6  10  -6  284.74    7.63
  -6 -10  -6  271.00    7.65
   6 -10  -6  284.03    7.35
  -6 -10   6  273.19    7.73
  -6  10  -6  258.66    7.41
  -6  10  -6  271.61    7.57
   6  10   6  282.72    7.60
  -6 -10   6  281.02    7.74
  -6  10  -6  278.37    7.58
   6 -10  -6  290.95    7.63
   6 -10  -6  283.97    7.63
  -6 -10  -8    2.38    0.37
  -6  10   8    2.49    0.35
   6  10  -8    2.46    0.32
  -6 -10  -8    1.91    0.33
   6  10  -8    2.61    0.38
   6  10  -8    2.51    0.37
  -6  10   8    2.27    0.32
  -6 -10  -8    2.68    0.40
   6 -10  -8    2.30    0.37
   6 -10  -8    2.06    0.33
  -6 -10   8    2.38    0.44
   6 -10  -8    2.63    0.21
  -6  10  -8    1.85    0.30
   6 -10  -8    2.69    0.21
  -6  10  -8    2.23    0.34
  -8 -10   0   62.34    1.85
   8  10   0   60.12    1.86
   8  10   0   59.69    1.84
  -8  10   0   59.85    1.72
   8 -10   0   59.88    1.73
   8  10   0   61.42    1.84
   8  10   0   60.00    1.80
  -8  10   0   61.34    1.73
   8  10   0   59.90    1.81
  -8 -10   0   61.41    1.84
  -8  10   0   60.45    1.73
  -8 -10   0   57.96    1.85
  -8 -10  -2   83.08    2.42
   8  10  -2   81.34    2.41
   8  10  -2   79.80    2.42
   8  10  -2   81.13    2.43
  -8  10   2   84.63    2.32
  -8 -10  -2   79.83    2.41
   8  10  -2   82.27    2.44
   8  10  -2   86.96    2.43
  -8 -10  -2   80.72    2.45
  -8  10   2   80.61    2.31
  -8  10   2   83.77    2.55
  -8 -10   2   87.28    2.45
  -8  10  -2   82.74    2.34
  -8  10  -2   78.58    2.33
   8 -10  -2   81.18    2.34
  -8  10  -2   82.99    2.34
   8  10   2   84.47    2.37
   8  10   2   81.24    2.36
   8  10   2   83.45    2.45
  -8  10  -2   77.21    2.42
  -8  10  -2   82.26    2.34
  -8  10   4    7.88    0.41
   8  10  -4    7.45    0.50
  -8 -10  -4    7.48    0.49
   8 -10   4    7.16    0.43
  -8 -10  -4    7.78    0.52
   8  10  -4    7.76    0.47
  -8  10   4    8.31    0.54
  -8 -10  -4    7.78    0.49
   8  10  -4    8.30    0.53
   8  10  -4    7.75    0.57
  -8  10   4    7.51    0.40
   8  10  -4    7.30    0.47
   8  10  -4    7.65    0.50
   8  10   4    7.68    0.43
  -8  10  -4    7.73    0.41
  -8 -10   4    8.12    0.54
   8  10   4    7.77    0.43
   8  10   4    8.07    0.31
  -8 -10   4    7.62    0.55
  -8  10  -4    7.55    0.50
  -8  10  -4    7.97    0.42
  -8 -10   4    7.74    0.49
   8 -10  -4    7.77    0.45
  -8  10  -4    8.11    0.45
   8 -10  -4    7.07    0.42
   8 -10   6    6.07    0.45
   8  10  -6    6.90    0.49
  -8  10   6    6.35    0.45
   8  10  -6    6.94    0.47
   8  10  -6    6.62    0.51
   8 -10   6    4.86    0.49
  -8 -10  -6    6.98    0.54
  -8  10   6    6.26    0.44
   8  10  -6    6.55    0.54
  -8 -10  -6    6.78    0.52
   8  10  -6    6.34    0.51
   8 -10  -6    6.44    0.48
   8 -10  -6    6.95    0.48
  -8  10  -6    5.90    0.32
  -8 -10   6    6.45    0.55
  -8  10  -6    6.60    0.44
   8  10   6    5.94    0.42
   8  10   6    6.35    0.43
  -8 -10   6    5.58    0.81
   8  10  -8    1.69    0.30
   8  10  -8    2.43    0.36
  -8  10   8    1.95    0.34
   8  10  -8    1.88    0.35
  -8 -10  -8    1.87    0.35
  -8 -10  -8    1.97    0.35
  -8 -10  -8    1.60    0.34
  -8  10   8    1.50    0.26
   8 -10  -8    1.84    0.36
  -8  10  -8    1.25    0.27
   8 -10  -8    1.49    0.32
  -8  10  -8    1.45    0.30
  -8 -10   8    1.14    0.37
   8  10   8    1.90    0.30
  10  10   0    0.47    0.18
  10  10   0    0.48    0.19
 -10  10   0    0.50    0.11
  10  10   0    0.62    0.19
  10  10   0    0.32    0.13
 -10 -10   0    0.35    0.17
 -10  10   0    0.32    0.23
  10  10   0    0.21    0.13
 -10  10   0    0.40    0.12
 -10 -10   0    0.44    0.19
 -10  10   0    0.26    0.09
 -10  10   0    0.38    0.11
  10  10  -2  314.34    8.67
  10  10  -2  316.67    8.66
  10  10  -2  321.04    8.69
  10 -10  -2  322.63    8.57
  10  10   2  327.34    8.74
  10  10   2  326.18    8.62
 -10  10  -2  316.81    8.56
  10  10  -4   26.00    1.04
  10  10  -4   25.80    1.02
 -10  10   4   24.27    1.09
 -10  10   4   27.35    0.92
 -10 -10  -4   26.68    1.00
  10  10  -4   27.64    1.04
 -10  10   4   28.03    0.92
  10  10  -4   27.55    1.15
  10  10  -4   27.01    0.98
 -10 -10  -4   25.27    1.06
 -10 -10  -4   26.83    1.01
  10  10  -4   26.23    0.99
 -10 -10   4   25.73    1.08
 -10 -10   4   25.94    1.07
  10  10   4   26.28    0.85
  10 -10  -4   26.44    0.94
 -10  10  -4   28.73    0.91
 -10 -10   4   27.18    1.03
 -10  10  -4   25.77    0.98
  10 -10  -4   24.47    1.12
 -10  10  -4   28.34    0.91
 -10  10  -4   26.21    0.93
  10  10   4   25.83    0.92
  10  10   4   26.50    0.92
 -10 -10  -6  152.21    4.36
 -10  10   6  153.92    4.29
 -10 -10  -6  152.81    4.37
 -10 -10  -6  146.33    4.43
  10  10  -6  154.10    4.33
  10  10  -6  152.62    4.33
 -10  10   6  153.61    4.29
  10  10  -6  147.30    4.43
  10 -10   6  149.85    4.29
 -10  10  -6  154.46    4.25
 -10 -10   6  152.37    4.48
 -10  10  -6  137.48    4.17
 -10  10  -6  154.24    4.35
  10 -10  -6  156.03    4.32
  10 -10  -6  153.36    4.30
 -10 -10   6  154.57    4.48
 -10  10   8   17.46    0.86
  10  10  -8   17.70    0.85
  10  10  -8   18.69    0.89
 -10 -10  -8   18.18    0.97
 -10  10   8   16.99    0.85
 -10 -10  -8   18.18    0.92
  10  10  -8   17.54    0.88
 -10 -10  -8   19.08    0.92
  10 -10  -8   18.96    0.89
 -10  10  -8   19.14    0.82
 -10  10  -8   17.72    0.80
  10 -10  -8   17.59    0.89
 -10 -10   8   16.30    0.96
  10  10   8   18.29    0.81
  12  10   0    3.18    0.49
  12  10   0    3.07    0.36
  12  10   0    2.62    0.28
  12  10   0    2.82    0.31
 -12  10   0    2.86    0.19
 -12 -10   0    2.59    0.33
 -12  10   0    2.73    0.42
 -12  10   0    2.71    0.23
 -12  10   0    3.24    0.21
 -12 -10   0    3.06    0.35
  12  10   0    2.76    0.28
  12  10  -2  105.89    2.99
 -12  10   2  106.20    2.86
  12  10  -2  100.74    2.99
 -12 -10  -2   99.67    3.00
  12  10  -2  103.00    2.99
 -12 -10  -2   98.97    3.00
 -12 -10  -2  100.41    3.09
  12  10  -2  105.91    3.25
 -12  10   2  104.47    3.22
  12  10  -2  100.23    2.96
  12  10  -2  100.89    3.06
 -12  10  -2  104.08    2.85
  12  10   2  105.88    3.05
 -12  10  -2  102.83    2.84
  12  10   2  103.88    2.92
  12 -10  -2  103.60    2.84
  12  10   2  104.65    3.22
  12 -10  -2  102.23    2.85
 -12  10  -2   98.49    3.20
  12  10   2  105.67    3.09
  12  10   2  105.48    2.93
 -12  10  -2  102.35    2.85
 -12 -10   2  108.05    3.07
  12  10   2  107.02    3.01
 -12  10  -2  103.74    2.85
 -12 -10  -4   52.08    1.73
  12  10  -4   50.76    1.73
 -12  10   4   50.60    1.87
  12  10  -4   52.10    1.67
 -12  10   4   55.07    1.61
  12  10  -4   53.47    1.76
 -12 -10  -4   52.14    1.72
  12  10  -4   50.22    1.74
 -12 -10  -4   59.65    2.01
 -12  10   4   54.29    1.61
  12  10  -4   52.68    1.68
  12 -10  -4   51.76    1.61
 -12  10  -4   52.31    1.56
 -12 -10   4   52.01    1.73
  12 -10  -4   51.19    1.61
  12  10   4   52.40    1.61
 -12  10  -4   52.74    1.57
  12  10   4   52.58    1.86
 -12 -10   4   53.66    1.80
  12  10  -6    5.85    0.59
  12  10  -6    5.13    0.46
 -12  10   6    6.23    0.45
  12  10  -6    6.36    0.49
 -12 -10  -6    6.26    0.52
  12  10  -6    6.65    0.51
 -12 -10  -6    6.86    0.59
 -12 -10  -6    5.83    0.51
 -12  10   6    6.46    0.44
  12 -10   6    5.77    0.40
  12  10  -6    5.52    0.65
 -12  10  -6    6.20    0.41
 -12  10  -6    5.46    0.38
 -12  10  -6    6.54    0.45
 -12  10  -6    6.42    0.40
  12 -10  -6    6.02    0.46
 -12 -10   6    6.17    0.58
  12  10   6    7.10    0.58
 -12 -10   6    5.11    0.57
  12 -10  -6    6.44    0.47
 -12 -10  -8    3.69    0.50
 -12  10   8    3.46    0.62
  12  10  -8    4.35    0.52
 -12 -10  -8    3.93    0.52
  12  10  -8    4.58    0.48
  12  10  -8    3.63    0.44
 -12  10   8    4.60    0.48
 -12 -10  -8    4.66    0.67
  12  10  -8    3.72    0.62
  12 -10  -8    3.18    0.40
 -12  10  -8    3.89    0.39
  12 -10  -8    3.32    0.41
  12  10   8    4.23    0.43
  14  10   0    1.73    0.31
 -14  10   0    1.17    0.33
  14  10   0    2.22    0.23
 -14  10   0    1.53    0.16
  14  10   0    1.63    0.33
 -14  10   0    1.47    0.13
 -14  10   0    1.47    0.18
 -14  10   0    1.90    0.16
 -14 -10   0    1.52    0.24
  14  10   0    1.58    0.23
 -14  10   0    1.42    0.15
  14  10   0    1.94    0.44
 -14 -10   0    1.46    0.29
  14  10   0    1.11    0.22
  14  10   0    1.52    0.23
  14  10  -2  140.42    4.18
  14  10  -2  148.73    4.30
  14  10  -2  145.64    4.17
 -14  10   2  149.59    4.48
 -14 -10  -2  147.41    4.22
  14  10  -2  159.10    4.52
 -14 -10  -2  144.93    4.30
 -14  10   2  146.92    4.03
  14  10  -2  148.49    4.16
  14  10  -2  149.85    4.50
  14  10  -2  148.49    4.47
 -14  10   2  150.70    4.04
 -14 -10  -2  150.29    4.33
 -14 -10   2  146.57    4.28
 -14  10  -2  150.08    3.99
  14  10   2  146.20    4.50
  14  10   2  151.22    4.19
 -14  10  -2  148.18    3.98
  14  10   2  147.58    4.10
  14  10   2  151.04    4.18
 -14  10  -2  147.12    4.47
 -14  10  -2  152.01    4.00
  14  10   2  150.39    4.11
 -14  10  -2  148.86    3.98
  14  10   2  150.50    4.29
  14  10  -4   16.66    0.72
 -14 -10  -4   16.68    0.76
 -14  10   4   16.67    1.05
  14  10  -4   16.45    0.71
  14  10  -4   14.92    0.97
  14  10  -4   15.84    0.80
 -14 -10  -4   15.86    0.76
  14  10  -4   16.92    0.97
  14  10  -4   15.67    0.97
 -14  10   4   16.80    0.65
 -14  10   4   16.56    0.66
 -14 -10  -4   16.34    0.86
 -14  10  -4   16.02    0.61
 -14  10  -4   16.42    0.58
  14 -10  -4   15.91    0.63
 -14 -10   4   17.28    0.85
  14  10   4   16.99    0.95
 -14  10  -4   14.80    0.88
  14 -10  -4   17.38    0.72
 -14  10  -4   16.89    0.60
  14  10   4   16.75    0.66
 -14 -10   4   16.49    0.79
 -14  10   6   74.44    2.23
 -14 -10  -6   72.18    2.44
 -14 -10  -6   69.61    2.29
  14  10  -6   71.73    2.47
  14  10  -6   70.91    2.24
  14  10  -6   79.21    3.11
  14  10  -6   69.07    2.22
 -14  10   6   73.36    2.22
 -14 -10  -6   73.57    2.30
  14 -10  -6   67.53    2.17
 -14  10  -6   68.83    2.18
 -14 -10   6   70.56    2.42
 -14  10  -6   72.63    2.12
  14 -10  -6   68.10    2.19
 -14  10  -6   69.54    2.10
  14  10   6   78.70    2.45
 -14 -10   6   71.34    2.42
 -14  10  -6   69.06    2.68
 -16  10   0    2.18    0.25
 -16  10   0    2.13    0.40
  16  10   0    2.36    0.25
 -16 -10   0    2.10    0.39
  16  10   0    1.80    0.22
  16  10   0    3.12    0.38
  16  10   0    3.07    0.47
  16  10   0    2.06    0.24
  16  10   0    2.09    0.24
  16  10   0    2.43    0.48
 -16 -10  -2    4.09    0.39
 -16 -10  -2    4.01    0.55
 -16  10   2    4.49    0.56
 -16 -10  -2    3.85    0.48
  16  10  -2    4.03    0.33
  16  10  -2    3.70    0.56
 -16  10   2    4.54    0.26
  16  10  -2    4.25    0.45
  16  10  -2    4.18    0.34
  16  10  -2    4.55    0.58
  16  10  -2    4.25    0.34
 -16  10   2    4.77    0.25
  16  10   2    4.09    0.60
 -16  10  -2    4.06    0.57
  16  10   2    3.18    0.34
  16  10   2    3.56    0.43
  16  10   2    4.07    0.45
  16  10   2    3.79    0.35
 -16 -10   2    3.37    0.56
 -16  10   4    3.22    0.29
  16  10  -4    3.16    0.37
  16  10  -4    3.45    0.42
  16  10  -4    3.70    0.56
  16  10  -4    3.31    0.33
  16  10  -4    3.14    0.54
 -16 -10  -4    2.53    0.40
 -16 -10  -4    2.81    0.35
 -16  10   4    3.30    0.30
 -16  10  -4    3.06    0.24
  16 -10  -4    3.24    0.23
  16  10   4    2.34    0.29
  16 -10  -4    3.60    0.25
  16  10   4    3.63    0.56
 -16  10  -4    2.86    0.21
 -16  10  -4    3.25    0.19
 -16  10  -4    3.74    0.52
 -16  10  -4    3.17    0.22
 -16 -10   4    3.25    0.42
 -16 -10  -6   11.74    0.70
  16  10  -6   10.67    0.92
 -16 -10  -6   10.28    0.65
  16  10  -6   12.36    0.89
  16  10  -6   11.65    0.91
 -16  10   6   11.39    0.61
  16  10  -6   10.84    0.61
 -16  10   6   10.97    0.59
 -16 -10  -6   11.10    0.85
  16  10   6   12.46    0.80
 -16  10  -6   10.12    0.52
  16 -10  -6   11.42    0.57
 -16 -10   6    9.89    0.75
 -16  10  -6   11.69    0.51
  16 -10  -6   10.68    0.71
 -16  10  -6   11.58    0.78
 -16  10  -6   10.43    0.48
  18  10   0    1.86    0.22
  18  10   0    2.49    0.56
 -18 -10   0    2.15    0.35
  18  10   0    2.85    0.48
 -18  10   0    1.94    0.25
  18  10  -2  105.76    3.06
  18  10  -2  108.60    3.55
 -18 -10  -2  115.20    3.40
  18  10  -2  107.66    3.07
 -18 -10  -2  108.64    3.17
 -18  10   2  108.76    2.94
  18  10  -2  114.50    3.62
 -18  10   2  103.58    2.92
 -18  10  -2  108.93    3.20
  18  10   2  109.35    3.37
  18  10   2  104.09    3.01
  18  10   2  106.85    3.04
  18  10   2  112.04    3.57
  18  10   2  110.40    3.13
 -18 -10   2  106.94    3.30
  18  10  -4   13.58    0.63
 -18  10   4   14.75    0.61
  18  10  -4   13.97    0.63
  18  10  -4   14.77    1.02
 -18 -10  -4   15.10    0.90
 -18 -10  -4   14.73    0.74
  18  10  -4   13.72    1.00
 -18  10   4   14.09    0.59
 -18 -10  -4   14.23    0.71
  18  10   4   14.33    0.63
 -18 -10   4   15.11    0.78
  18  10   4   14.73    0.97
  20  10   0   12.09    0.45
 -20  10   0   12.48    0.53
  20  10   0   12.06    0.85
 -20 -10   0   11.57    0.77
  20  10   0   12.09    0.45
  20  10   0   12.97    1.00
  20  10  -2   11.46    0.95
 -20 -10  -2   11.31    0.78
  20  10  -2   11.02    0.47
  20  10  -2   12.36    0.93
  20  10   2   12.02    0.43
 -20  10  -2   12.22    0.65
  20  10   2   12.87    0.98
  20  10   2   13.03    0.81
 -20 -10   2   10.42    0.72
 -20 -10  -4    7.44    0.51
 -20 -10  -4    6.09    0.67
 -20  10   4    6.92    0.41
 -20 -10  -4    6.77    0.53
  20  10  -4    7.65    0.87
 -20  10   4    7.55    0.38
 -20 -10   4    6.58    0.56
  20  10   4    6.77    0.78
 -20  10  -4    7.95    0.61
  -1 -11  -1  301.89   15.02
   1 -11   1  276.26   14.94
  -1  11   1  285.07   15.18
   1  11  -1  314.47   15.85
  -1  11  -1  268.98   14.69
   1 -11  -1  256.61   13.93
  -1 -11   1  303.73   15.83
   1  11   1  248.21   14.61
  -1 -11  -3  108.07    3.08
   1 -11   3  105.67    3.10
  -1  11   3  103.38    2.97
   1  11  -3  112.60    3.12
   1  11  -3  111.69    3.10
  -1  11   3  105.65    3.04
  -1 -11  -3  106.29    3.08
   1  11  -3  110.71    3.10
   1  11  -3  108.33    3.09
  -1  11   3  106.94    3.04
  -1  11  -3  106.61    3.08
   1 -11  -3  107.73    3.07
   1  11   3  108.70    3.02
   1  11   3  111.92    3.05
  -1  11  -3  104.45    3.09
   1 -11  -3  103.16    2.98
  -1 -11   3  105.84    3.12
  -1  11  -3  107.23    3.08
   1 -11  -3  108.51    3.08
  -1  11  -3  111.68    3.09
  -1 -11  -5  167.32    4.60
  -1  11   5  161.11    4.54
   1  11  -5  159.84    4.58
  -1 -11  -5  160.80    4.60
  -1  11   5  159.37    4.48
   1  11  -5  160.99    4.59
   1 -11   5  160.10    4.63
  -1 -11  -5  161.35    4.52
   1 -11   5  161.40    4.63
  -1  11   5  157.43    4.53
   1  11  -5  164.14    4.62
   1  11  -5  164.19    4.65
  -1  11  -5  166.50    4.64
   1  11   5  163.62    4.54
  -1 -11   5  161.56    4.65
  -1 -11   5  157.23    4.64
   1  11   5  162.52    4.54
   1  11   5  169.15    4.42
   1 -11  -5  168.15    4.61
  -1  11  -5  166.21    4.59
  -1  11  -5  174.90    4.64
   1 -11  -5  157.03    4.58
   1 -11  -5  167.37    4.50
  -1  11  -5  165.62    4.58
  -1 -11  -7  102.06    3.08
  -1 -11  -7  101.72    2.98
   1 -11   7   99.44    3.12
   1  11  -7   99.24    2.86
   1  11  -7  105.69    3.06
   1  11  -7  102.56    3.10
   1 -11   7  102.87    3.14
  -1  11   7   99.94    3.10
  -1  11   7  102.10    3.00
  -1 -11  -7  104.95    3.08
  -1  11  -7   93.43    3.12
   1  11   7   98.22    2.99
   1 -11  -7  103.53    2.93
  -1 -11   7   98.46    3.13
  -1  11  -7   98.61    3.02
  -1  11  -7  102.38    2.81
  -1 -11   7  102.02    3.14
   1 -11  -7  105.46    3.09
   1 -11  -7  104.14    3.07
  -1  11  -7  105.17    3.10
  -1 -11  -9   24.09    1.11
   1  11  -9   23.56    1.04
  -1 -11  -9   23.03    0.97
  -1 -11  -9   23.28    1.09
   1  11  -9   23.11    1.03
   1 -11  -9   22.96    0.93
  -1  11  -9   24.20    1.06
   1 -11  -9   24.27    1.11
  -1  11  -9   23.35    1.03
   1 -11  -9   22.44    1.06
   3 -11   1  296.80   15.11
  -3  11   1  272.04   14.83
  -3 -11  -1  293.06   15.37
   3  11  -1  312.42   16.26
  -3 -11   1  271.76   15.64
   3  11   1  276.21   15.62
   3 -11  -1  315.53   14.74
  -3  11  -1  311.80   15.41
  -3  11   3   95.48    2.74
   3  11  -3   97.80    2.81
  -3  11   3   92.12    2.80
   3  11  -3  100.27    2.82
   3  11  -3   96.54    2.83
  -3 -11  -3   99.10    2.78
   3  11  -3   97.30    2.83
   3  11  -3   95.05    2.80
  -3  11   3   98.50    2.75
  -3 -11  -3   97.10    2.80
  -3 -11  -3   97.56    2.80
   3  11   3   97.08    2.76
   3 -11  -3   93.66    2.76
  -3  11  -3   93.72    2.77
  -3  11  -3  100.02    2.79
   3  11   3   95.27    2.76
  -3  11  -3  101.51    2.80
  -3  11  -3   96.03    2.79
  -3 -11   3   98.41    2.80
   3 -11  -3   94.44    2.77
  -3 -11   3   93.44    2.83
   3  11   3   93.27    2.75
   3 -11  -3   96.85    2.66
   3  11  -5  118.04    3.43
   3 -11   5  119.73    3.46
  -3  11   5  121.10    3.38
  -3  11   5  123.76    3.39
   3 -11   5  120.93    3.47
  -3 -11  -5  117.69    3.40
  -3 -11  -5  119.21    3.45
  -3  11   5  124.23    3.39
  -3 -11  -5  116.97    3.43
   3  11  -5  117.39    3.49
   3  11  -5  114.93    3.42
   3  11  -5  116.18    3.45
   3 -11  -5  119.06    3.43
  -3  11  -5  116.61    3.40
  -3 -11   5  118.90    3.51
   3  11   5  120.53    3.38
  -3  11  -5  115.20    3.44
   3 -11  -5  115.29    3.41
   3  11   5  120.01    3.39
   3 -11  -5  116.75    3.27
  -3 -11   5  119.55    3.51
  -3  11  -5  122.91    3.42
   3  11  -7   71.20    2.15
  -3 -11  -7   69.32    2.71
  -3 -11  -7   72.60    2.30
   3  11  -7   76.69    2.29
  -3  11   7   70.21    2.23
  -3 -11  -7   68.50    2.23
   3 -11   7   70.21    2.33
   3  11  -7   74.15    2.33
   3 -11   7   71.61    2.39
  -3  11   7   76.30    2.25
   3  11  -7   72.54    2.28
  -3 -11   7   69.55    2.37
  -3  11  -7   68.98    1.96
  -3  11  -7   73.59    2.26
  -3  11  -7   75.97    2.42
  -3 -11   7   73.18    2.39
   3 -11  -7   74.23    2.31
   3  11   7   70.52    2.24
  -3  11  -7   72.69    2.26
   3 -11  -7   73.61    2.11
   3  11   7   71.51    2.23
   3 -11  -7   72.82    2.28
  -3 -11  -9   31.74    1.27
   3  11  -9   34.75    1.32
  -3  11   9   31.33    1.28
   3  11  -9   34.40    1.32
  -3 -11  -9   33.22    1.37
  -3 -11  -9   34.29    1.39
  -3  11  -9   32.38    1.28
   3 -11  -9   33.02    1.34
  -3  11  -9   32.08    1.29
   3 -11  -9   33.92    1.14
   3 -11  -9   32.89    1.36
  -5 -11  -1  164.76    4.52
  -5  11   1  162.40    4.44
  -5  11   1  163.46    4.38
   5  11  -1  158.82    4.51
   5  11  -1  159.60    4.50
  -5 -11  -1  163.21    4.52
   5  11  -1  162.44    4.52
   5  11  -1  162.68    4.52
  -5  11  -1  163.27    4.44
  -5  11  -1  165.72    4.48
  -5  11  -1  159.63    4.45
   5  11   1  154.93    4.47
   5 -11  -1  162.63    4.46
  -5 -11   1  176.51    4.55
  -5  11  -1  161.18    4.46
   5 -11  -1  161.26    4.46
   5  11   1  159.85    4.47
  -5  11   3  172.91    4.78
   5  11  -3  171.70    4.75
   5  11  -3  170.49    4.73
   5  11  -3  168.90    4.72
  -5 -11  -3  171.80    4.72
   5  11  -3  174.60    4.75
   5  11  -3  176.42    4.76
  -5 -11  -3  171.58    4.72
  -5 -11  -3  167.63    4.72
  -5  11   3  165.56    4.64
  -5  11   3  159.31    4.63
  -5  11  -3  173.41    4.68
   5 -11  -3  168.17    4.51
  -5 -11   3  161.51    4.77
  -5  11  -3  169.59    4.70
  -5 -11   3  164.17    4.71
   5 -11  -3  170.49    4.68
   5  11   3  167.97    4.70
   5  11   3  169.57    4.68
   5 -11  -3  174.75    4.69
   5  11   3  167.08    4.67
  -5  11  -3  166.47    4.67
  -5  11  -3  172.93    4.70
  -5  11   5  209.45    5.73
  -5 -11  -5  214.43    5.82
   5 -11   5  208.42    5.80
  -5  11   5  195.88    5.78
  -5 -11  -5  209.10    5.80
   5 -11   5  200.01    5.79
   5  11  -5  208.35    5.79
  -5 -11  -5  203.55    5.80
   5  11  -5  206.87    5.86
   5  11  -5  206.01    5.82
   5  11  -5  213.13    5.80
  -5  11   5  214.92    5.73
   5  11  -5  213.59    5.84
   5 -11  -5  213.98    5.79
  -5 -11   5  195.38    5.88
  -5  11  -5  215.67    5.81
   5  11   5  203.46    5.73
   5 -11  -5  214.08    5.56
  -5  11  -5  209.59    5.81
  -5 -11   5  212.36    5.89
  -5  11  -5  202.30    5.66
   5 -11  -5  215.75    5.78
  -5  11  -5  213.23    5.76
   5  11   5  211.23    5.74
  -5  11  -5  206.49    5.75
  -5  11   7   26.20    1.01
  -5 -11  -7   23.39    1.04
  -5  11   7   25.07    0.99
   5  11  -7   27.23    1.19
   5  11  -7   23.74    0.95
   5  11  -7   24.00    1.01
   5  11  -7   23.74    1.04
  -5 -11  -7   24.50    1.04
  -5 -11  -7   23.48    1.02
   5  11  -7   25.41    1.03
   5 -11  -7   25.05    1.03
   5  11   7   26.38    0.99
   5 -11  -7   25.71    0.80
  -5  11  -7   24.08    0.98
  -5 -11   7   26.09    1.14
   5 -11  -7   25.06    1.04
  -5 -11   7   25.27    1.14
  -5  11  -7   24.80    1.00
  -5 -11  -9   10.63    0.74
   5  11  -9    9.92    0.67
  -5  11   9   10.00    0.66
  -5 -11  -9    9.45    0.67
  -5 -11  -9   11.32    0.76
   5  11  -9   10.81    0.48
   5 -11  -9   10.04    0.46
   5 -11  -9   10.64    0.72
  -5  11  -9   10.62    0.67
  -5  11  -9   10.28    0.65
   5 -11  -9    9.71    0.70
   5 -11  -9   10.26    0.45
   7  11  -1   43.54    1.49
  -7 -11  -1   48.15    1.50
  -7  11   1   46.91    1.34
  -7  11   1   44.67    1.40
   7  11  -1   47.83    1.51
  -7 -11  -1   46.52    1.51
  -7 -11  -1   46.68    1.51
  -7  11   1   46.17    1.40
   7  11  -1   47.47    1.49
   7  11  -1   47.33    1.51
   7  11   1   46.32    1.46
  -7  11  -1   47.63    1.45
  -7 -11   1   46.55    1.51
   7 -11  -1   47.28    1.42
   7  11   1   45.09    1.45
   7  11   1   45.65    1.50
  -7  11  -1   48.28    1.42
   7 -11  -1   48.68    1.43
  -7  11  -1   46.35    1.41
  -7  11  -1   48.29    1.44
  -7 -11   1   47.37    1.51
  -7  11  -1   49.31    1.43
  -7 -11  -3  120.77    3.40
  -7 -11  -3  119.65    3.41
  -7  11   3  116.29    3.29
   7  11  -3  113.74    3.37
  -7  11   3  119.95    3.48
   7  11  -3  120.78    3.42
  -7  11   3  114.99    3.29
   7  11  -3  122.08    3.42
   7  11  -3  125.08    3.43
  -7 -11  -3  117.46    3.38
   7  11  -3  121.89    3.39
  -7  11  -3  117.72    3.33
   7  11   3  115.60    3.33
   7 -11  -3  114.65    3.31
  -7  11  -3  119.66    3.31
  -7 -11   3  113.55    3.60
  -7  11  -3  119.11    3.35
   7  11   3  111.89    3.38
   7  11   3  109.96    3.31
   7 -11  -3  119.37    3.33
  -7  11  -3  118.11    3.31
  -7  11  -3  119.63    3.33
  -7 -11   3  120.98    3.40
  -7  11  -3  115.20    3.35
  -7  11   5   44.99    1.50
  -7  11   5   41.55    1.49
   7  11  -5   40.74    1.51
   7  11  -5   42.02    1.45
  -7 -11  -5   43.30    1.48
  -7  11   5   44.80    1.40
  -7 -11  -5   42.36    1.49
   7 -11   5   42.54    1.44
   7  11  -5   44.55    1.53
   7  11  -5   43.32    1.50
  -7 -11  -5   42.76    1.47
   7 -11  -5   42.12    1.43
  -7  11  -5   43.92    1.46
  -7  11  -5   40.30    1.33
  -7 -11   5   44.05    1.55
   7  11   5   41.99    1.39
  -7  11  -5   44.75    1.41
   7 -11  -5   43.16    1.43
  -7  11  -5   43.24    1.40
   7  11   5   43.50    1.40
  -7 -11   5   44.99    1.58
   7  11  -7   51.75    1.78
  -7 -11  -7   52.85    1.83
   7  11  -7   52.71    1.77
   7  11  -7   55.92    1.80
  -7  11   7   53.13    1.75
  -7  11   7   52.56    1.74
  -7 -11  -7   54.15    1.83
  -7 -11  -7   54.68    1.84
  -7  11  -7   52.90    1.73
  -7 -11   7   50.26    1.89
  -7  11  -7   51.40    1.72
  -7 -11   7   54.34    1.92
   7 -11  -7   53.55    1.79
   7 -11  -7   54.70    1.79
  -7  11   9    0.62    0.26
  -7 -11  -9    1.29    0.35
  -7 -11  -9    1.33    0.36
   7  11  -9    0.69    0.29
   7  11  -9    0.93    0.21
   7  11  -9    0.93    0.30
  -7 -11  -9    1.11    0.37
   7 -11  -9    0.83    0.31
  -7  11  -9    1.04    0.28
  -7  11  -9    1.35    0.32
   7 -11  -9    0.93    0.30
   9  11  -1  104.82    2.99
  -9  11   1  104.67    2.81
  -9  11   1  104.36    2.88
  -9  11   1  103.66    2.87
  -9 -11  -1  103.55    3.01
  -9  11   1  104.54    3.15
   9  11  -1  104.98    3.04
  -9 -11  -1  101.76    3.03
   9  11  -1  101.02    2.99
   9  11  -1  103.30    3.00
  -9 -11  -1  104.19    3.01
   9  11  -1  103.67    2.98
   9 -11  -1  102.53    2.88
   9 -11  -1  107.50    2.89
   9  11   1  104.39    2.96
  -9  11  -1  101.25    2.90
   9  11   1  103.07    3.01
  -9  11  -1  101.17    2.90
  -9  11  -1   99.02    2.87
  -9  11  -1  103.52    2.88
   9  11   1  108.04    3.05
  -9 -11   1  103.22    3.01
  -9 -11   1  105.86    3.03
  -9  11  -1  102.20    2.91
   9  11   1  101.62    2.94
  -9 -11  -3  123.15    3.47
  -9 -11  -3  123.47    3.53
  -9  11   3  116.35    3.35
  -9  11   3  114.15    3.35
   9  11  -3  122.70    3.46
   9  11  -3  123.79    3.47
  -9 -11  -3  125.07    3.49
   9  11  -3  118.45    3.61
   9  11  -3  122.95    3.50
   9  11  -3  125.10    3.51
   9  11  -3  122.76    3.50
  -9  11   3  116.34    3.58
   9  11   3  114.38    3.38
   9  11   3  116.82    3.40
   9  11   3  120.10    3.41
  -9  11  -3  122.40    3.39
  -9 -11   3  116.46    3.48
  -9  11  -3  123.65    3.37
   9 -11  -3  116.13    3.44
  -9  11  -3  122.03    3.37
  -9  11  -3  123.20    3.39
   9 -11  -3  121.87    3.39
  -9  11   5   54.99    1.67
   9  11  -5   54.06    1.79
   9  11  -5   56.94    1.76
   9 -11   5   54.52    1.70
  -9 -11  -5   54.00    1.81
  -9 -11  -5   51.63    1.75
   9  11  -5   52.51    1.80
   9  11  -5   51.94    1.72
  -9  11   5   53.81    1.67
  -9  11   5   55.33    1.85
  -9 -11  -5   54.39    1.77
   9  11  -5   52.66    1.84
  -9  11  -5   51.18    1.65
   9  11   5   53.37    1.67
   9 -11  -5   53.26    1.69
  -9  11  -5   49.69    1.65
   9 -11  -5   53.20    1.82
   9  11   5   53.44    1.67
  -9 -11   5   53.77    1.86
  -9  11  -5   54.39    1.72
  -9  11  -5   53.29    1.66
  -9 -11   5   53.08    1.84
  -9  11   7   21.43    0.90
   9  11  -7   20.83    0.92
  -9 -11  -7   19.92    0.94
   9  11  -7   19.34    0.89
  -9 -11  -7   20.23    0.98
   9  11  -7   20.93    0.95
  -9 -11  -7   19.69    0.94
  -9  11   7   21.19    0.88
   9 -11  -7   19.30    0.89
  -9  11  -7   20.23    0.84
  -9  11  -7   19.46    0.84
  -9 -11   7   21.37    1.04
  -9 -11   7   21.67    1.06
   9 -11  -7   19.31    0.90
   9  11  -9    1.71    0.33
   9  11  -9    1.48    0.35
  -9  11   9    0.87    0.29
   9  11  -9    1.39    0.42
  -9 -11  -9    1.71    0.37
  -9 -11  -9    1.44    0.38
  -9 -11  -9    1.24    0.53
  -9 -11   9    0.99    0.40
   9  11   9    0.85    0.21
  -9  11  -9    0.86    0.26
  -9  11  -9    1.07    0.28
   9 -11  -9    1.28    0.31
   9 -11  -9    1.69    0.35
  11  11  -1   94.97    2.73
 -11  11   1   92.32    2.59
  11  11  -1   92.53    2.73
 -11  11   1   90.36    2.53
 -11 -11  -1   97.14    2.76
 -11  11   1   93.02    2.93
  11  11  -1   94.28    2.73
  11  11  -1   94.28    2.96
 -11 -11  -1   95.78    2.76
  11  11  -1   95.75    2.80
  11  11  -1   91.08    2.71
 -11 -11  -1   97.32    2.82
 -11  11  -1   94.81    2.59
 -11 -11   1   91.18    2.78
  11  11   1   88.19    2.67
 -11  11  -1   91.61    2.59
 -11  11  -1   94.93    2.62
  11  11   1   89.07    2.66
 -11  11  -1   96.48    2.96
  11  11   1   91.54    2.73
 -11  11  -1   94.42    2.61
  11  11   1   89.82    2.79
  11  11   1   90.88    2.74
  11 -11  -1   94.06    2.58
  11  11  -3   45.47    1.54
 -11  11   3   45.97    1.68
  11  11  -3   45.86    1.56
  11  11  -3   44.12    1.52
  11  11  -3   44.92    1.49
  11  11  -3   45.59    1.50
 -11 -11  -3   45.92    1.53
 -11  11   3   45.49    1.39
 -11 -11  -3   43.93    1.52
 -11  11   3   45.97    1.39
 -11 -11  -3   43.04    1.57
  11  11  -3   47.18    1.72
 -11 -11   3   44.74    1.54
  11 -11  -3   45.34    1.41
 -11  11  -3   46.54    1.42
  11  11   3   46.26    1.46
  11  11   3   44.74    1.43
 -11  11  -3   47.20    1.40
 -11  11  -3   51.28    1.53
  11  11   3   43.50    1.43
  11 -11  -3   45.70    1.42
 -11  11  -3   45.78    1.38
 -11  11   5  134.31    3.86
 -11 -11  -5  139.15    3.98
 -11  11   5  137.10    4.12
 -11 -11  -5  138.14    3.98
  11  11  -5  134.59    3.92
  11  11  -5  136.29    4.04
  11  11  -5  133.06    4.02
  11  11  -5  140.21    3.94
  11  11  -5  132.28    4.19
 -11 -11  -5  134.66    4.05
  11 -11  -5  134.11    3.87
  11 -11  -5  138.59    3.89
 -11  11  -5  139.72    3.83
 -11 -11   5  139.11    3.97
 -11  11  -5  138.94    3.84
 -11 -11   5  136.72    4.07
 -11  11  -5  136.68    3.89
 -11 -11   5  139.66    4.09
 -11  11   7   35.98    1.32
 -11  11   7   36.72    1.33
 -11 -11  -7   34.94    1.45
 -11 -11  -7   36.57    1.39
 -11 -11  -7   37.28    1.41
  11  11  -7   36.83    1.45
  11  11  -7   37.78    1.37
  11  11  -7   35.23    1.34
  11  11   7   38.50    1.41
 -11 -11   7   35.00    1.49
 -11  11  -7   37.24    1.27
 -11 -11   7   36.62    1.51
  11 -11  -7   35.23    1.32
 -11  11  -7   35.65    1.34
 -11  11  -7   35.20    1.25
  11 -11  -7   36.56    1.34
  13  11  -1  115.59    3.27
  13  11  -1  113.18    3.37
 -13  11   1  118.43    3.55
 -13  11   1  111.30    3.07
 -13  11   1  114.62    3.11
  13  11  -1  113.18    3.26
 -13 -11  -1  114.06    3.30
 -13  11   1  112.15    3.10
 -13 -11  -1  110.94    3.30
  13  11  -1  111.17    3.48
 -13  11   1  114.61    3.08
  13  11  -1  112.04    3.55
 -13 -11  -1  115.19    3.39
  13  11   1  106.72    3.47
  13  11   1  116.48    3.23
  13  11   1  119.26    3.42
 -13  11  -1  111.42    3.53
  13  11   1  113.79    3.28
 -13  11  -1  113.93    3.10
  13  11   1  114.81    3.28
 -13  11  -1  115.01    3.13
 -13  11  -1  113.63    3.11
 -13 -11   1  113.63    3.36
 -13  11  -1  113.92    3.09
 -13 -11  -3   23.68    1.28
  13  11  -3   21.93    0.92
 -13 -11  -3   23.39    0.93
  13  11  -3   21.76    0.87
 -13  11   3   21.29    0.78
 -13  11   3   22.42    0.78
 -13  11   3   23.71    1.10
  13  11  -3   22.62    0.91
  13  11  -3   22.80    0.96
  13  11  -3   23.93    1.04
  13  11  -3   23.14    1.13
 -13 -11   3   22.20    0.95
  13  11   3   20.99    0.96
 -13  11  -3   22.16    0.76
 -13  11  -3   23.21    0.78
  13  11   3   22.19    0.92
  13  11   3   22.54    0.88
 -13  11  -3   22.63    1.10
  13 -11  -3   22.59    0.78
 -13  11  -3   22.78    0.75
 -13  11  -3   23.89    0.76
  13  11   3   21.37    0.81
  13  11  -5   87.22    2.74
 -13 -11  -5   88.26    2.71
 -13  11   5   89.15    2.59
 -13 -11  -5   90.07    2.82
 -13 -11  -5   87.43    2.70
 -13  11   5   89.03    2.91
  13  11  -5   86.99    2.64
  13  11  -5   88.53    2.89
  13  11  -5   86.20    2.64
 -13  11   5   88.58    2.59
 -13  11  -5   89.53    2.53
  13 -11  -5   87.37    2.59
  13 -11  -5   86.64    2.58
 -13 -11   5   85.39    2.83
 -13 -11   5   87.57    2.81
 -13  11  -5   84.29    2.57
 -13  11  -5   85.38    2.51
  13  11   5   93.30    3.09
  13  11  -7   22.23    1.27
 -13  11   7   23.21    1.00
 -13 -11  -7   25.36    1.09
  13  11  -7   24.79    1.18
  13  11  -7   23.71    1.01
 -13  11   7   24.25    1.00
 -13 -11  -7   23.79    1.16
  13  11  -7   23.37    1.01
 -13 -11  -7   25.26    1.09
 -13  11  -7   23.11    0.99
  13 -11  -7   23.61    0.99
 -13  11  -7   25.35    0.93
 -13 -11   7   25.33    1.22
 -13  11  -7   22.84    0.90
 -13 -11   7   21.52    1.20
  13  11   7   25.59    1.25
  15  11  -1   72.25    2.15
 -15  11   1   73.17    1.99
  15  11  -1   71.30    2.15
 -15  11   1   69.57    1.98
  15  11  -1   74.11    2.21
 -15 -11  -1   71.89    2.32
  15  11  -1   72.90    2.51
  15  11  -1   72.84    2.44
 -15  11   1   71.49    1.97
  15  11  -1   73.59    2.31
  15  11  -1   70.83    2.15
 -15  11   1   70.97    1.98
 -15 -11  -1   68.28    2.20
 -15  11   1   71.57    2.03
 -15  11   1   62.41    2.76
 -15  11  -1   73.93    1.95
  15  11   1   69.24    2.10
 -15  11  -1   70.85    1.94
  15  11   1   70.83    2.31
 -15  11  -1   74.45    1.97
  15  11   1   71.67    2.50
 -15 -11   1   72.74    2.42
 -15  11  -1   77.19    2.67
  15  11   1   69.86    2.15
 -15  11  -1   72.23    1.93
  15  11   1   73.63    2.36
  15  11   1   69.75    2.16
 -15  11   3   42.26    1.27
  15  11  -3   39.17    1.47
  15  11  -3   38.47    1.34
  15  11  -3   42.23    1.71
 -15 -11  -3   40.17    1.53
 -15 -11  -3   40.58    1.42
  15  11  -3   40.56    1.67
 -15  11   3   42.14    1.33
  15  11  -3   40.38    1.36
 -15 -11  -3   39.42    1.42
 -15  11   3   40.96    1.65
  15  11   3   41.05    1.30
  15  11   3   42.41    1.43
  15  11   3   41.92    1.67
  15 -11  -3   40.85    1.19
  15  11   3   40.96    1.40
 -15  11  -3   41.24    1.21
 -15  11  -3   38.93    2.14
 -15  11  -3   40.16    1.17
 -15  11  -3   40.72    1.19
 -15  11  -3   41.28    1.20
 -15 -11   3   35.30    1.65
  15  11  -5   23.08    1.19
  15  11  -5   23.08    0.92
 -15  11   5   22.65    0.88
 -15  11   5   21.26    0.86
 -15 -11  -5   23.31    1.12
 -15 -11  -5   23.77    1.00
  15  11  -5   22.86    0.92
 -15 -11  -5   22.47    0.99
  15  11  -5   22.29    1.33
 -15  11  -5   23.17    0.85
 -15  11  -5   22.98    0.85
 -15  11  -5   23.53    0.79
  15 -11  -5   22.11    0.85
 -15 -11   5   21.86    0.98
 -15  11  -5   22.30    0.82
 -15  11  -5   21.31    1.12
  15  11   5   22.35    1.12
  15 -11  -5   22.01    0.83
 -15 -11   5   23.26    1.08
  15  11  -7   35.91    1.54
  15  11  -7   36.90    1.32
 -15 -11  -7   35.03    1.39
 -15  11   7   32.38    1.46
 -15 -11  -7   32.31    1.38
 -15  11   7   34.85    1.32
 -15 -11  -7   34.91    1.52
 -15  11  -7   32.16    1.34
 -15  11  -7   37.40    1.21
  15 -11  -7   34.89    1.28
  15  11   7   36.68    1.44
  15 -11  -7   35.42    1.36
 -15  11  -7   34.04    1.18
  17  11  -1   30.43    1.38
 -17 -11  -1   30.15    1.27
 -17 -11  -1   31.39    1.14
  17  11  -1   31.34    1.07
 -17  11   1   30.60    0.90
  17  11  -1   33.96    1.51
 -17  11   1   30.98    0.89
  17  11  -1   30.72    1.06
 -17  11   1   30.67    0.91
  17  11  -1   30.05    1.05
  17  11   1   30.93    1.02
  17  11   1   30.30    1.05
 -17 -11   1   30.50    1.24
  17  11   1   30.80    1.07
 -17  11  -1   32.06    1.09
 -17  11  -1   30.96    1.42
  17  11   1   31.32    1.47
  17  11   1   30.28    1.30
 -17 -11  -3   40.10    1.40
 -17  11   3   41.53    1.23
 -17 -11  -3   36.18    1.37
  17  11  -3   38.53    1.68
  17  11  -3   38.02    1.31
  17  11  -3   37.43    1.30
  17  11  -3   41.95    1.74
 -17 -11  -3   39.95    1.55
 -17  11   3   38.99    1.21
 -17 -11   3   37.50    1.45
  17  11   3   39.38    1.34
  17  11   3   39.59    1.45
  17  11   3   40.76    1.33
  17  11   3   42.63    1.72
 -17 -11  -5   29.20    1.19
  17  11  -5   30.44    1.46
 -17 -11  -5   31.48    1.40
  17  11  -5   30.37    1.51
 -17  11   5   28.88    1.06
 -17  11   5   29.14    1.07
 -17 -11  -5   31.12    1.24
  17  11  -5   30.33    1.11
  17 -11  -5   28.68    0.95
  17  11   5   30.39    1.15
 -17  11  -5   29.78    0.98
  17  11   5   30.79    1.39
  17 -11  -5   29.51    0.99
 -17 -11   5   30.66    1.22
 -17  11  -5   29.29    0.95
 -17  11  -5   30.36    0.94
  19  11  -1   13.59    0.91
 -19 -11  -1   12.13    0.79
  19  11  -1   12.12    0.64
  19  11  -1   13.07    0.99
 -19 -11   1   12.50    0.77
  19  11   1   11.44    0.55
  19  11   1   11.44    0.95
 -19  11  -1   12.50    0.59
  19  11   1   11.72    0.50
  19  11   1   10.89    0.60
  19  11   1   12.65    0.82
  19  11  -3   14.84    1.07
 -19 -11  -3   14.06    0.88
  19  11  -3   14.05    0.62
  19  11  -3   14.17    1.00
 -19  11   3   13.88    0.51
  19  11  -3   14.09    0.61
 -19  11   3   14.55    0.55
 -19 -11  -3   14.00    0.71
  19  11   3   14.51    1.02
  19  11   3   13.67    0.58
  19  11   3   14.65    0.80
 -19  11  -3   14.43    0.76
 -19 -11   3   14.58    0.81
  21  11  -1   18.44    1.22
  21  11  -1   17.44    1.09
  21  11   1   17.35    0.58
  21  11   1   19.26    1.07
 -21  11  -1   16.59    0.74
 -21 -11   1   17.94    0.96
  21  11   1   20.58    1.25
   0  12   0  725.02   29.29
   0 -12   0  735.99   29.01
   0 -12  -2   -0.04    0.13
   0  12  -2    0.62    0.19
   0  12   2    0.39    0.13
   0  12  -2   -0.03    0.13
   0 -12  -2    0.13    0.12
   0  12  -2    0.30    0.17
   0  12  -2    0.36    0.16
   0  12  -6    0.02    0.19
   0 -12  -6   -0.02    0.20
   0 -12   6   -0.07    0.22
   0  12   6    0.26    0.20
   0  12  -6   -0.39    0.18
   0  12  -6   -0.10    0.21
   0 -12  -6   -0.02    0.19
   0 -12  -6   -0.05    0.14
   0  12   6   -0.15    0.17
   0  12  -8   47.75    1.41
   0 -12  -8   49.73    1.65
   0  12  -8   52.58    1.76
   0 -12  -8   50.98    1.79
   0  12  -8   52.45    1.76
   0 -12  -8   50.01    1.79
   0  12   8   52.38    1.73
   0 -12 -10   -0.11    0.23
   0 -12 -10    0.17    0.19
   0  12 -10    0.37    0.26
   0  12 -10   -0.29    0.22
   2  12   0    5.74    0.36
  -2  12   0    6.27    0.36
   2 -12   0    6.45    0.39
   2 -12   0    6.05    0.33
   2  12   0    6.02    0.38
  -2 -12   0    6.79    0.42
   2  12   0    7.16    0.44
  -2 -12   0    6.79    0.41
  -2  12   0    6.20    0.37
   2 -12   0    6.46    0.39
  -2 -12   0    6.34    0.37
  -2  12   0    6.39    0.34
   2  12   0    6.92    0.39
   2  12  -2   46.41    1.49
  -2  12   2   45.28    1.43
   2  12  -2   46.40    1.47
  -2  12   2   45.37    1.36
  -2 -12  -2   47.29    1.48
  -2 -12  -2   43.65    1.46
   2  12  -2   45.59    1.48
  -2  12   2   45.99    1.43
   2  12  -2   45.19    1.49
  -2 -12  -2   48.40    1.44
   2  12   2   46.26    1.43
  -2  12  -2   44.19    1.65
  -2 -12   2   49.17    1.47
   2  12   2   45.93    1.61
  -2  12  -2   47.76    1.47
   2 -12  -2   46.85    1.46
   2 -12  -2   46.49    1.37
   2 -12  -2   44.77    1.45
  -2  12  -2   44.22    1.46
   2  12   2   45.85    1.44
  -2  12  -2   47.50    1.48
  -2  12  -2   45.81    1.47
  -2 -12  -4   83.06    2.41
   2  12  -4   82.81    2.46
   2 -12   4   81.53    2.48
   2  12  -4   82.02    2.46
   2  12  -4   83.51    2.48
  -2 -12  -4   78.94    2.46
  -2  12   4   81.50    2.42
  -2  12   4   83.32    2.41
  -2 -12  -4   82.12    2.46
  -2  12   4   79.58    2.39
   2  12  -4   85.90    2.51
  -2  12  -4   79.66    2.45
   2 -12  -4   84.55    2.46
   2  12   4   79.26    2.40
  -2  12  -4   87.45    2.50
   2 -12  -4   81.02    2.32
  -2 -12   4   80.48    2.50
   2 -12  -4   81.98    2.44
   2  12   4   81.39    2.41
  -2  12  -4   82.60    2.45
  -2  12  -4   80.45    2.44
  -2  12   6   20.42    0.82
   2  12  -6   19.46    0.94
  -2  12   6   20.20    0.76
   2  12  -6   20.40    1.26
  -2 -12  -6   20.48    0.90
   2  12  -6   21.24    0.89
  -2 -12  -6   20.30    0.89
   2  12  -6   20.20    0.87
  -2  12   6   19.56    0.82
   2 -12   6   20.24    0.93
  -2 -12  -6   19.66    0.82
   2 -12   6   19.34    0.92
  -2  12  -6   19.45    0.89
   2 -12  -6   19.64    0.87
  -2  12  -6   21.74    0.88
   2 -12  -6   20.91    0.90
  -2 -12   6   20.51    0.94
   2  12   6   19.41    0.82
  -2  12  -6   19.47    0.85
  -2  12  -6   21.04    0.93
  -2 -12   6   20.73    1.02
   2 -12  -6   20.26    0.75
   2  12   6   20.07    0.83
  -2 -12  -8   15.58    0.83
  -2 -12  -8   16.12    0.75
   2  12  -8   14.04    0.77
  -2 -12  -8   14.73    0.80
   2  12  -8   14.16    0.56
  -2  12   8   13.54    0.72
   2  12  -8   12.28    0.74
  -2  12  -8   13.87    0.75
   2 -12  -8   14.71    0.83
  -2 -12   8   11.83    1.18
   2 -12  -8   14.88    0.79
  -2  12  -8   14.70    0.75
   2  12   8   13.39    0.71
   2 -12  -8   13.98    0.63
  -4  12   0  206.53    5.68
   4  12   0  213.64    5.78
   4 -12   0  212.69    5.73
   4  12   0  205.70    5.75
  -4  12   0  209.69    5.72
   4 -12   0  211.37    5.74
   4  12   0  215.03    5.81
   4  12   0  208.84    5.78
   4  12  -2  131.87    3.75
  -4 -12  -2  132.04    3.75
  -4 -12  -2  131.60    3.74
  -4  12   2  134.17    3.68
   4  12  -2  129.59    3.75
  -4  12   2  128.04    3.67
  -4  12   2  133.89    3.59
   4  12  -2  132.05    3.76
  -4 -12  -2  127.40    3.71
   4  12  -2  130.64    3.76
   4  12  -2  130.20    3.75
  -4  12  -2  132.30    3.72
  -4  12  -2  134.93    3.72
  -4  12  -2  133.22    3.71
   4  12   2  131.17    3.72
  -4  12  -2  137.09    3.83
  -4 -12   2  137.36    3.75
   4 -12  -2  128.51    3.70
   4 -12  -2  129.19    3.70
   4 -12  -2  134.16    3.59
   4  12   2  134.36    3.71
   4  12   2  132.04    3.72
  -4  12  -2  133.93    3.72
  -4  12   4  118.22    3.18
  -4  12   4  121.16    3.27
   4  12  -4  108.11    3.23
   4  12  -4  108.49    3.27
   4  12  -4  109.46    3.23
  -4 -12  -4  109.81    3.21
   4  12  -4  110.46    3.26
  -4 -12  -4  110.17    3.25
   4 -12   4  118.18    3.26
  -4 -12  -4  108.94    3.24
  -4 -12   4  117.55    3.32
  -4  12  -4  106.39    3.19
  -4  12  -4  113.48    3.21
   4 -12  -4  107.03    3.20
   4  12   4  115.59    3.19
   4  12   4  113.21    3.19
   4 -12  -4  109.03    3.21
  -4  12  -4  104.65    3.22
  -4  12  -4  110.56    3.24
   4 -12  -4  109.15    3.04
   4 -12   6    3.83    0.45
  -4 -12  -6    2.96    0.38
  -4 -12  -6    3.71    0.42
  -4  12   6    4.00    0.37
   4  12  -6    4.39    0.42
  -4  12   6    4.09    0.37
  -4  12   6    3.92    0.37
   4  12  -6    3.72    0.43
   4  12  -6    3.42    0.39
  -4 -12  -6    4.04    0.42
   4  12  -6    4.59    0.45
   4 -12   6    4.22    0.44
   4  12   6    3.92    0.36
  -4  12  -6    4.13    0.26
  -4  12  -6    4.07    0.44
   4 -12  -6    3.27    0.39
  -4  12  -6    3.96    0.40
  -4  12  -6    3.84    0.41
  -4 -12   6    4.13    0.47
   4 -12  -6    3.74    0.26
  -4 -12   6    3.07    0.41
   4 -12  -6    4.43    0.45
  -4  12  -6    3.85    0.38
   4  12  -8   66.92    2.19
   4  12  -8   66.94    2.18
  -4  12   8   67.76    2.17
  -4 -12  -8   66.58    2.24
  -4 -12  -8   70.75    2.26
  -4 -12  -8   66.78    2.17
   4  12  -8   64.52    2.01
   4 -12  -8   67.56    1.96
  -4  12  -8   66.23    2.15
   4 -12  -8   66.60    2.20
   4 -12  -8   64.79    2.40
  -4  12  -8   68.49    2.17
  -4 -12   8   65.06    2.31
  -6  12   2    9.14    0.44
  -6 -12  -2    8.75    0.51
   6  12  -2    9.37    0.52
  -6  12   2    9.70    0.34
  -6 -12  -2    9.06    0.51
   6  12  -2    9.02    0.51
  -6 -12  -2    9.90    0.53
   6  12  -2    9.30    0.53
   6  12  -2    9.19    0.53
  -6  12   2    8.89    0.44
   6  12  -2    8.97    0.51
   6 -12  -2    8.50    0.46
   6  12   2    9.06    0.50
  -6  12  -2    9.20    0.47
   6  12   2    9.20    0.48
   6  12   2    8.75    0.46
  -6  12  -2    9.34    0.48
  -6  12  -2    9.61    0.48
  -6  12  -2    9.21    0.53
   6 -12  -2    8.65    0.46
  -6 -12   2    9.27    0.52
  -6  12  -2    9.02    0.46
  -6 -12  -4   54.40    1.76
   6  12  -4   55.13    1.80
  -6  12   4   56.03    1.81
   6  12  -4   55.77    1.77
  -6  12   4   54.23    1.67
   6  12  -4   54.79    1.81
  -6 -12  -4   53.31    1.76
   6 -12   4   55.13    1.73
  -6  12   4   53.30    1.67
   6  12  -4   55.59    1.79
  -6 -12  -4   54.81    1.77
   6  12   4   55.42    1.70
   6  12   4   58.06    1.72
  -6 -12   4   54.46    1.76
  -6  12  -4   49.00    1.65
  -6  12  -4   53.72    1.70
  -6  12  -4   56.17    1.76
  -6 -12   4   54.36    1.83
   6 -12  -4   58.37    1.87
  -6  12  -4   54.76    1.74
   6 -12  -4   52.03    1.70
  -6  12  -4   55.31    1.71
  -6  12   6   36.40    1.26
   6  12  -6   35.31    1.33
   6  12  -6   37.37    1.37
  -6 -12  -6   35.19    1.33
  -6 -12  -6   36.52    1.34
  -6  12   6   37.68    1.27
   6 -12   6   37.13    1.34
   6  12  -6   36.19    1.40
  -6  12   6   38.72    1.34
   6  12  -6   36.98    1.33
   6  12  -6   37.35    1.32
  -6 -12  -6   36.30    1.74
  -6 -12   6   36.58    1.42
  -6  12  -6   36.00    1.34
  -6  12  -6   33.64    1.13
  -6 -12   6   35.79    1.41
  -6  12  -6   35.99    1.34
   6 -12  -6   37.54    1.32
   6 -12  -6   35.72    1.31
   6  12   6   36.26    1.26
   6  12   6   35.36    1.25
   6  12  -8   13.99    0.77
  -6  12   8   13.51    0.79
  -6 -12  -8   13.95    0.81
   6  12  -8   13.26    0.66
  -6 -12  -8   12.76    0.76
  -6 -12  -8   13.61    0.81
   6  12  -8   13.24    0.74
  -6  12   8   12.84    0.73
   6 -12  -8   13.30    0.44
  -6 -12   8   12.97    0.83
   6 -12  -8   13.44    0.74
  -6  12  -8   13.62    0.72
  -6  12  -8   13.30    0.72
   6 -12  -8   13.18    0.77
   6 -12  -8   12.84    0.44
  -8  12   2    2.99    0.40
  -8 -12  -2    3.10    0.34
   8  12  -2    2.64    0.31
  -8  12   2    2.78    0.26
   8  12  -2    2.98    0.34
  -8 -12  -2    2.40    0.30
  -8 -12  -2    2.49    0.30
   8  12  -2    2.68    0.33
  -8  12   2    2.96    0.15
   8  12  -2    2.77    0.35
  -8  12   2    2.19    0.25
   8  12  -2    3.60    0.38
  -8  12  -2    2.95    0.28
  -8  12  -2    2.99    0.29
   8 -12  -2    3.02    0.29
   8 -12  -2    2.31    0.25
  -8 -12   2    2.79    0.35
   8  12   2    2.48    0.28
  -8  12  -2    2.90    0.29
  -8  12  -2    2.59    0.29
   8  12   2    2.93    0.35
  -8  12  -2    2.66    0.27
  -8  12   4  216.85    5.79
  -8  12   4  219.85    5.99
   8  12  -4  210.77    5.87
   8  12  -4  207.22    5.92
   8  12  -4  208.76    6.00
  -8 -12  -4  205.57    5.91
   8  12  -4  212.07    5.88
  -8 -12  -4  209.95    5.89
   8  12  -4  211.56    5.92
  -8  12   4  218.18    5.79
   8  12  -4  212.62    5.94
  -8 -12  -4  213.09    5.89
  -8  12  -4  212.64    5.80
  -8  12  -4  189.81    5.81
   8  12   4  215.36    5.81
  -8 -12   4  209.61    5.96
  -8 -12   4  223.13    5.91
   8 -12  -4  205.90    5.81
  -8  12  -4  216.05    5.80
   8  12   4  217.00    5.68
  -8  12  -4  208.70    5.86
   8 -12  -4  208.01    5.82
  -8  12  -4  213.15    5.84
   8  12   4  208.16    5.81
  -8  12   6    2.89    0.40
  -8 -12  -6    2.26    0.47
  -8 -12  -6    3.08    0.38
  -8 -12  -6    2.60    0.42
  -8  12   6    2.48    0.31
   8  12  -6    2.47    0.34
   8  12  -6    3.09    0.44
   8  12  -6    3.41    0.41
   8  12  -6    2.06    0.33
   8 -12   6    3.05    0.36
  -8  12   6    2.98    0.34
   8 -12  -6    2.35    0.32
  -8  12  -6    2.79    0.35
   8  12   6    3.20    0.37
  -8 -12   6    2.86    0.41
   8 -12  -6    2.51    0.32
  -8  12  -6    2.38    0.30
  -8  12  -6    2.19    0.24
  -8  12  -6    2.55    0.31
  -8 -12   6    3.35    0.45
  -8  12  -6    2.12    0.45
   8  12  -8  197.42    5.54
   8  12  -8  197.62    5.50
  -8  12   8  190.94    5.51
  -8 -12  -8  194.57    5.61
  -8  12   8  184.67    5.50
   8  12  -8  189.92    5.52
  -8 -12  -8  196.91    5.60
  -8 -12  -8  190.51    5.60
  -8  12  -8  199.32    5.48
   8 -12  -8  198.02    5.57
   8 -12  -8  185.44    5.70
  -8  12  -8  198.77    5.48
  10  12   0  227.14    6.45
 -10  12   0  235.67    6.35
  10  12   0  226.70    6.46
 -10  12   0  231.52    6.69
  10  12   0  241.96    6.52
 -10 -12   0  240.44    6.52
 -10  12   0  237.52    6.41
 -10  12   0  237.48    6.36
 -10  12   0  238.53    6.36
  10  12   0  238.37    6.51
 -10 -12   0  238.53    6.55
  10  12   0  242.18    6.56
  10  12  -2   99.40    2.94
 -10  12   2   97.64    2.76
 -10  12   2   98.85    2.77
  10  12  -2   95.26    2.89
 -10  12   2  101.33    3.08
  10  12  -2   97.94    2.89
  10  12  -2  101.26    2.89
  10  12  -2   96.89    2.88
 -10 -12  -2   98.41    2.95
 -10 -12  -2  101.12    2.92
 -10 -12  -2  102.33    2.92
 -10  12  -2   97.60    2.78
 -10  12  -2   98.99    2.79
  10 -12  -2  100.30    2.78
 -10 -12   2   98.59    2.93
  10  12   2   93.56    2.92
  10  12   2   93.99    2.82
  10  12   2   97.20    2.82
 -10  12  -2   95.52    2.82
  10 -12  -2   99.91    2.79
 -10  12  -2   97.73    2.78
 -10  12  -2   97.17    2.78
 -10 -12  -4   23.14    0.98
  10  12  -4   22.90    0.94
 -10 -12  -4   24.32    1.03
 -10 -12  -4   22.90    0.97
  10  12  -4   25.13    1.12
 -10  12   4   24.12    0.86
 -10  12   4   22.91    0.85
  10  12  -4   23.04    0.98
  10  12  -4   23.10    0.93
  10  12  -4   23.18    0.99
 -10  12   4   24.06    1.07
 -10  12  -4   24.08    0.90
 -10 -12   4   23.17    1.03
  10 -12  -4   23.48    0.89
  10  12   4   23.19    0.87
 -10  12  -4   24.49    0.90
  10  12   4   23.30    0.88
 -10 -12   4   24.33    0.98
  10 -12  -4   23.57    0.89
 -10  12  -4   23.75    0.85
  10  12   4   23.71    0.79
 -10  12  -4   23.96    0.86
  10  12  -6    6.39    0.58
  10  12  -6    6.57    0.52
  10  12  -6    5.89    0.59
 -10  12   6    5.62    0.43
 -10 -12  -6    5.38    0.55
  10 -12   6    5.60    0.43
 -10  12   6    4.96    0.41
 -10 -12  -6    5.99    0.53
 -10 -12  -6    5.49    0.51
  10  12  -6    5.42    0.46
 -10  12   6    5.10    0.54
 -10 -12   6    4.88    0.57
  10 -12  -6    5.68    0.47
 -10  12  -6    5.67    0.42
 -10 -12   6    5.46    0.65
 -10  12  -6    4.87    0.35
 -10  12  -6    5.38    0.43
 -10  12  -6    5.57    0.46
  10 -12  -6    5.79    0.46
 -10 -12  -8   18.73    1.00
  10  12  -8   18.14    0.91
 -10 -12  -8   19.58    0.96
 -10 -12  -8   19.23    0.99
  10  12  -8   19.04    0.93
  10  12  -8   18.66    0.89
 -10  12   8   18.04    0.97
 -10  12  -8   20.06    0.87
 -10 -12   8   18.12    1.04
  10 -12  -8   19.62    0.92
  10  12   8   19.18    0.90
 -10  12  -8   19.63    0.85
 -10  12  -8   16.75    0.91
  10 -12  -8   17.57    0.90
 -12 -12   0  135.99    3.95
  12  12   0  135.98    3.95
 -12  12   0  134.35    3.75
 -12  12   0  131.90    3.70
  12  12   0  133.97    3.87
  12  12   0  131.09    3.82
 -12 -12   0  138.48    3.90
 -12  12   0  136.70    4.12
 -12  12   0  135.80    3.71
  12  12   0  134.86    3.84
  12  12   0  135.27    3.88
  12  12   0  147.91    4.79
 -12  12   0  135.28    3.73
 -12  12   2   27.10    0.87
  12  12  -2   26.93    1.22
 -12  12   2   27.07    0.88
  12  12  -2   28.20    1.04
  12  12  -2   24.88    1.02
 -12  12   2   27.03    1.20
  12  12  -2   26.14    1.00
 -12 -12  -2   26.80    1.03
  12  12  -2   26.45    1.07
  12  12  -2   25.67    1.01
 -12 -12  -2   26.37    1.04
 -12 -12  -2   25.89    1.08
 -12 -12   2   27.66    1.07
 -12  12  -2   25.67    1.19
  12  12   2   26.24    1.08
 -12  12  -2   26.61    0.88
  12  12   2   27.85    1.05
  12  12   2   26.47    0.95
 -12  12  -2   27.96    0.89
  12 -12  -2   26.32    0.87
  12  12   2   26.21    0.95
 -12  12  -2   26.45    0.89
 -12  12  -2   25.79    0.87
  12  12   2   26.99    1.04
  12  12  -4   79.44    2.48
 -12 -12  -4   77.66    2.60
  12  12  -4   81.48    2.72
 -12  12   4   86.09    2.40
 -12 -12  -4   77.66    2.52
 -12  12   4   84.93    2.40
 -12  12   4   85.12    2.72
  12  12  -4   80.58    2.57
 -12 -12  -4   78.58    2.52
  12  12  -4   79.27    2.60
  12  12  -4   78.88    2.48
  12  12   4   88.26    2.38
 -12 -12   4   88.60    2.57
  12 -12  -4   82.72    2.42
  12 -12  -4   79.63    2.40
 -12  12  -4   82.89    2.37
 -12  12  -4   82.40    2.42
 -12 -12   4   83.26    2.62
  12  12   4   84.07    2.43
 -12  12  -4   79.75    2.40
 -12  12  -4   80.10    2.36
 -12  12   6    2.80    0.32
  12  12  -6    2.76    0.35
 -12  12   6    3.54    0.53
  12  12  -6    2.92    0.35
 -12 -12  -6    2.92    0.39
 -12  12   6    2.83    0.34
 -12 -12  -6    2.39    0.40
 -12 -12  -6    2.58    0.37
  12  12  -6    3.67    0.53
  12  12   6    3.55    0.51
 -12  12  -6    3.22    0.32
 -12  12  -6    3.37    0.38
 -12  12  -6    3.02    0.35
  12 -12  -6    3.82    0.41
  12 -12  -6    2.73    0.40
 -12 -12  -8   24.17    1.14
 -12 -12  -8   25.46    1.24
  12  12  -8   24.72    1.08
 -12  12   8   25.22    1.07
  12  12  -8   24.36    1.14
 -12 -12  -8   25.02    1.16
  12  12  -8   25.24    1.09
  12 -12  -8   24.78    1.08
 -12  12  -8   26.29    1.01
 -12  12  -8   24.00    1.48
  14  12   0    1.80    0.23
 -14  12   0    1.83    0.17
 -14 -12   0    1.63    0.27
  14  12   0    1.68    0.36
  14  12   0    2.08    0.26
 -14  12   0    2.18    0.25
  14  12   0    1.43    0.25
 -14 -12   0    1.24    0.35
 -14  12   0    1.61    0.18
  14  12   0    1.39    0.25
  14  12   0    1.86    0.44
  14  12   0    2.13    0.34
 -14  12   0    1.72    0.38
 -14  12   0    1.88    0.21
  14  12  -2    0.25    0.22
 -14 -12  -2    0.36    0.35
 -14 -12  -2    0.37    0.22
  14  12  -2    0.55    0.37
  14  12  -2    0.62    0.19
 -14  12   2    0.75    0.15
 -14 -12  -2    0.96    0.28
 -14  12   2    0.49    0.12
  14  12  -2    0.93    0.35
 -14  12  -2    0.66    0.30
 -14  12  -2    0.79    0.12
  14  12   2    0.62    0.37
 -14  12  -2    0.68    0.14
  14  12   2    0.48    0.20
  14 -12  -2    0.56    0.11
 -14  12  -2    0.66    0.12
  14  12   2    0.81    0.26
 -14 -12   2    0.38    0.27
 -14  12  -2    0.46    0.13
  14  12   2    0.43    0.16
 -14 -12  -4    8.56    0.58
 -14  12   4    7.87    0.68
 -14  12   4    8.28    0.45
  14  12  -4    8.17    0.74
  14  12  -4    8.49    0.75
 -14 -12  -4    7.66    0.57
 -14  12   4    7.69    0.43
 -14 -12  -4    8.64    0.65
  14  12  -4    7.99    0.52
  14  12  -4    7.94    0.74
  14  12  -4    8.26    0.52
 -14  12  -4    8.38    0.41
 -14  12  -4    8.01    0.39
 -14  12  -4    8.01    0.42
  14 -12  -4    8.66    0.44
  14  12   4    8.70    0.73
  14  12   4    7.89    0.45
 -14  12  -4    7.98    0.62
 -14 -12   4    8.47    0.60
  14 -12  -4    8.28    0.45
 -14  12  -4    8.01    0.69
 -14  12   6    0.79    0.22
  14  12  -6    0.85    0.26
 -14  12   6    0.96    0.24
  14  12  -6    0.48    0.34
  14  12  -6    0.89    0.43
  14  12  -6    1.38    0.30
 -14 -12  -6    0.94    0.32
 -14 -12  -6    1.19    0.28
 -14  12  -6    0.74    0.20
  14 -12  -6    0.86    0.22
  14 -12  -6    0.85    0.22
 -14  12  -6    0.54    0.19
  14  12   6    1.47    0.39
 -14 -12   6    0.90    0.34
 -14  12  -6    0.66    0.22
 -14  12  -6    0.75    0.18
 -14  12  -6    1.25    0.36
 -16  12   0  187.09    5.01
  16  12   0  187.36    5.22
 -16  12   0  198.40    5.09
 -16  12   0  185.71    5.00
 -16  12   0  192.58    5.02
  16  12   0  183.74    5.50
 -16  12   0  199.16    5.15
 -16  12   0  185.88    5.12
  16  12   0  184.10    5.23
  16  12   0  187.42    5.64
 -16 -12   0  184.03    5.41
  16  12   0  187.10    5.21
 -16  12   0  187.22    5.62
 -16 -12  -2    1.06    0.25
  16  12  -2    0.55    0.19
 -16 -12  -2    0.75    0.25
  16  12  -2    1.02    0.40
 -16 -12  -2    1.26    0.31
 -16  12   2    1.24    0.16
  16  12  -2    1.10    0.23
  16  12  -2    0.77    0.41
 -16  12   2    1.00    0.14
 -16  12  -2    0.94    0.09
  16  12   2    0.87    0.29
 -16  12  -2    1.31    0.14
 -16 -12   2    0.79    0.26
  16  12   2    0.80    0.21
  16  12   2    0.88    0.24
 -16  12  -2    1.02    0.10
 -16  12  -2    0.81    0.17
  16  12   2    0.96    0.42
 -16  12  -2    0.79    0.31
  16  12   2    0.94    0.21
 -16 -12  -4  110.63    3.42
  16  12  -4  120.78    3.76
 -16  12   4  117.61    3.27
 -16 -12  -4  114.68    3.44
  16  12  -4  110.72    3.40
 -16 -12  -4  120.03    3.61
  16  12  -4  110.07    3.34
  16  12  -4  121.01    4.47
 -16  12   4  114.10    3.26
  16 -12  -4  113.41    3.16
  16 -12  -4  115.27    3.19
  16  12   4  116.98    3.41
 -16  12  -4  116.46    3.19
 -16  12  -4  113.83    3.17
  16  12   4  116.84    3.69
 -16  12  -4  113.71    3.13
 -16  12  -4  114.17    3.15
 -16 -12   4  110.25    3.45
  16  12  -6   15.32    1.00
 -16  12   6   13.94    0.69
 -16 -12  -6   16.32    0.85
 -16 -12  -6   14.22    0.92
  16  12  -6   13.44    0.72
 -16  12   6   14.23    0.69
 -16  12  -6   12.81    0.57
  16 -12  -6   12.82    0.80
 -16  12  -6   13.47    0.65
 -16  12  -6   13.25    0.62
 -16  12  -6   14.95    0.82
  16  12   6   14.07    0.91
 -18  12   0    6.99    0.37
 -18 -12   0    6.88    0.62
  18  12   0    7.71    0.67
 -18  12   0    6.54    0.35
  18  12   0    6.82    0.42
  18  12   0    6.72    0.42
  18  12   0    6.70    0.79
 -18  12   2   11.90    0.42
 -18 -12  -2   11.12    0.77
  18  12  -2   12.06    0.58
 -18  12   2   12.37    0.45
  18  12  -2   13.21    0.99
 -18 -12  -2   11.97    0.65
  18  12  -2   12.30    0.90
 -18  12   2   11.70    0.45
  18  12  -2   11.73    0.56
  18  12   2   11.37    0.57
  18  12   2   13.12    0.77
  18  12   2   11.86    0.59
 -18  12  -2   12.30    0.64
 -18 -12   2   12.22    0.75
  18  12   2   12.45    0.95
  18  12  -4   38.14    1.72
 -18  12   4   37.61    1.24
 -18  12   4   36.50    1.22
 -18 -12  -4   37.28    1.41
  18  12  -4   40.22    1.95
  18  12  -4   35.61    1.29
  18  12   4   39.45    1.70
  18  12   4   43.74    1.68
 -18 -12   4   35.88    1.44
  18  12   4   37.66    1.33
 -20  12   0   62.68    1.85
  20  12   0   60.80    2.38
  20  12   0   68.68    2.52
  20  12   0   59.85    1.84
 -20 -12   0   66.21    2.24
  20  12  -2    8.26    0.80
 -20 -12  -2    9.91    1.04
  20  12  -2    8.92    0.91
  20  12  -2    7.86    0.43
  20  12   2    8.19    0.68
 -20 -12   2    8.37    0.67
  20  12   2    8.04    0.51
  20  12   2    9.09    0.90
 -20  12  -2    7.59    0.60
  -1  13  -1  262.32    7.13
  -1  13   3   85.76    2.52
   1  13  -3   90.98    2.66
  -1 -13  -3   90.62    2.67
  -1 -13  -3   88.98    2.65
  -1  13   3   88.46    2.59
   1  13  -3   89.08    2.67
   1  13  -3   92.24    2.68
   1  13  -3   89.98    2.65
  -1 -13  -3   90.95    2.58
  -1  13   3   87.73    2.59
   1  13  -3   91.34    2.65
  -1 -13   3   90.00    2.68
   1 -13  -3   88.08    2.55
   1 -13  -3   91.10    2.65
   1  13   3   86.61    2.56
   1 -13  -3   86.85    2.62
  -1  13  -3   89.43    2.64
  -1  13  -3   89.26    2.65
  -1  13  -3   90.58    2.64
  -1  13  -3   91.50    2.66
  -1  13  -3   91.23    2.65
   1  13   3   85.47    2.59
   1  13   3   87.96    2.60
   1  13  -5   54.40    1.79
   1  13  -5   54.43    1.73
   1  13  -5   53.55    1.73
  -1  13   5   46.86    1.66
  -1 -13  -5   53.08    1.75
   1  13  -5   51.26    1.74
  -1 -13  -5   53.22    1.73
  -1  13   5   52.82    1.67
  -1 -13  -5   55.27    1.66
  -1  13   5   54.60    1.63
   1 -13   5   49.21    1.75
  -1  13  -5   52.09    1.71
   1 -13  -5   53.05    1.74
  -1  13  -5   52.23    1.72
   1  13   5   52.26    1.67
   1  13   5   52.43    1.56
   1 -13  -5   53.31    1.72
  -1 -13   5   48.38    1.76
  -1  13  -5   54.02    1.78
   1 -13  -5   53.84    1.61
  -1  13  -5   54.75    1.76
  -1 -13   5   51.11    1.77
   1  13   5   51.77    1.67
   1  13  -7   92.47    2.87
   1  13  -7   97.14    2.89
   1 -13   7   95.56    2.99
  -1 -13  -7   97.82    2.81
  -1  13   7   90.59    2.83
  -1 -13  -7   91.10    2.94
   1  13  -7   91.20    2.73
   1  13  -7   96.02    3.00
  -1  13   7   92.66    2.83
  -1 -13  -7   99.19    2.94
  -1  13  -7   93.99    2.90
   1 -13  -7   96.79    2.76
  -1  13  -7   97.16    3.01
   1  13   7   97.61    2.96
  -1 -13   7   91.96    2.98
   1 -13  -7   92.63    2.90
   1 -13  -7   96.37    2.93
  -1  13  -7   95.20    2.87
   1  13   7   93.28    2.83
  -1  13  -7   91.63    2.68
  -1 -13  -9   11.41    0.79
  -1 -13  -9   12.14    0.81
   1  13  -9   12.60    0.74
   1  13  -9   11.38    0.72
  -1 -13  -9   13.42    0.89
  -1  13  -9   12.70    0.74
  -1  13  -9   11.79    0.75
   1 -13  -9   12.21    0.63
   1 -13  -9   11.57    0.79
  -3  13   1   60.56    1.86
   3  13  -1   65.69    2.01
   3  13  -1   68.05    2.02
   3 -13   1   63.15    1.95
   3  13  -1   66.67    1.99
  -3 -13  -1   64.73    1.99
  -3  13   1   62.02    1.92
  -3  13   1   59.64    1.91
   3  13  -1   67.10    1.99
   3  13  -1   64.43    1.97
  -3 -13  -1   65.07    1.96
  -3  13  -1   64.88    1.95
   3 -13  -1   67.33    1.97
   3  13   1   62.30    1.95
   3 -13  -1   67.59    1.88
  -3 -13   1   65.64    1.97
  -3 -13   1   60.42    1.98
   3  13   1   64.43    1.95
  -3  13  -1   65.70    1.93
   3 -13  -1   66.36    1.96
   3  13   1   62.56    1.94
  -3  13  -1   68.71    1.97
  -3  13  -1   68.93    1.99
  -3  13   3  269.59    7.18
   3  13  -3  268.48    7.38
  -3 -13  -3  270.32    7.36
   3  13  -3  274.18    7.36
  -3  13   3  260.62    7.28
   3  13  -3  267.74    7.37
  -3  13   3  267.45    7.28
  -3  13  -3  270.09    7.34
   3  13   3  267.57    7.30
   3 -13  -3  279.07    7.34
  -3  13  -3  270.21    7.34
  -3  13  -3  268.61    7.33
  -3 -13   3  257.60    7.38
   3  13   3  266.75    7.29
   3  13   3  269.13    7.30
   3  13  -5  107.48    3.29
  -3 -13  -5  107.10    3.24
   3  13  -5  111.95    3.26
   3  13  -5  107.74    3.22
  -3  13   5  108.56    3.16
  -3  13   5  105.55    3.15
  -3 -13  -5  111.96    3.24
   3 -13   5  105.62    3.25
  -3  13   5  108.90    3.17
  -3 -13  -5  111.07    3.19
   3  13  -5  108.03    3.22
   3  13   5  108.80    3.17
   3 -13  -5  111.20    3.23
   3  13   5  114.95    3.03
  -3 -13   5  105.39    3.29
   3 -13  -5  112.11    3.22
   3  13   5  106.41    3.16
  -3  13  -5  111.71    3.25
  -3  13  -5  111.35    3.27
  -3  13  -5  111.32    3.20
   3 -13  -5  110.52    3.04
  -3 -13   5  107.06    3.29
  -3  13  -5  112.41    3.21
   3  13  -7   61.33    2.09
   3  13  -7   58.73    1.86
   3  13  -7   61.46    1.98
  -3  13   7   57.44    1.91
  -3 -13  -7   60.32    1.93
  -3 -13  -7   59.05    2.01
   3  13  -7   59.41    1.97
  -3 -13  -7   60.40    2.01
  -3  13   7   60.27    1.92
   3 -13  -7   58.94    1.77
  -3  13  -7   55.98    1.70
  -3  13  -7   59.73    1.94
   3 -13  -7   58.95    1.99
  -3  13  -7   60.18    1.95
  -3  13  -7   60.64    2.04
   3  13   7   59.11    1.91
   3 -13  -7   58.50    1.97
   3  13  -9   13.61    0.59
  -3 -13  -9   13.44    0.76
  -3 -13  -9   15.03    0.89
   3  13  -9   15.37    0.82
  -3  13   9   14.66    0.89
   3  13  -9   14.33    0.81
  -3 -13  -9   15.41    0.88
   3 -13  -9   13.90    0.82
  -3  13  -9   13.58    0.79
  -3  13  -9   13.17    0.77
   3 -13  -9   14.22    0.62
   3 -13  -9   14.07    0.85
   5  13  -1  199.27    5.47
   5  13  -1  191.49    5.44
  -5 -13  -1  190.15    5.43
   5  13  -1  195.10    5.45
  -5  13   1  194.32    5.37
  -5  13   1  196.74    5.31
  -5 -13  -1  201.89    5.47
  -5  13   1  195.47    5.37
   5  13  -1  201.96    5.48
  -5 -13  -1  203.01    5.48
   5  13  -1  199.57    5.45
   5 -13   1  200.91    5.39
   5  13   1  193.34    5.43
  -5  13  -1  194.64    5.42
  -5  13  -1  193.82    5.39
  -5 -13   1  200.43    5.45
  -5  13  -1  197.36    5.37
   5 -13  -1  199.38    5.40
  -5  13  -1  196.85    5.39
   5  13   1  194.27    5.41
   5  13   1  196.15    5.42
   5 -13  -1  205.70    5.42
  -5 -13   1  182.40    5.44
  -5 -13  -3    3.11    0.34
  -5 -13  -3    2.89    0.35
   5  13  -3    3.33    0.36
   5  13  -3    2.60    0.33
  -5  13   3    2.78    0.29
  -5  13   3    2.85    0.37
  -5 -13  -3    2.77    0.33
  -5  13   3    2.84    0.29
   5  13  -3    2.65    0.33
   5  13  -3    2.87    0.34
  -5  13  -3    2.23    0.29
   5 -13  -3    2.60    0.19
   5  13   3    2.57    0.28
   5  13   3    3.29    0.32
  -5 -13   3    2.69    0.35
  -5  13  -3    2.83    0.33
   5 -13  -3    2.51    0.29
  -5  13  -3    2.89    0.34
   5 -13  -3    2.37    0.28
  -5  13  -3    2.97    0.33
  -5 -13   3    3.12    0.37
   5  13  -5   97.50    2.87
  -5  13   5   95.30    2.79
   5  13  -5   95.63    2.93
  -5  13   5   97.25    2.87
  -5 -13  -5   95.50    2.89
  -5 -13  -5   93.35    2.85
  -5 -13  -5   96.61    2.88
   5 -13   5   95.87    2.88
  -5  13   5   93.92    2.79
   5  13  -5   96.77    2.87
   5  13  -5   96.35    2.91
  -5 -13   5   94.23    2.95
   5  13   5   95.03    2.80
   5 -13  -5   96.88    2.86
  -5  13  -5   99.81    2.84
  -5  13  -5   86.40    2.72
   5 -13  -5   94.83    2.84
   5  13   5   99.31    2.93
  -5  13  -5   95.10    2.83
   5 -13  -5   96.84    2.60
  -5  13  -5   93.03    2.87
  -5 -13   5   95.43    2.95
   5  13  -7   19.51    0.90
   5  13  -7   19.58    0.86
  -5 -13  -7   22.01    0.98
  -5  13   7   21.18    1.01
   5  13  -7   19.84    0.92
  -5 -13  -7   20.44    0.94
  -5  13   7   19.15    0.86
   5 -13  -7   20.20    0.93
   5 -13  -7   19.98    0.65
  -5  13  -7   18.64    0.86
  -5 -13   7   19.87    1.01
  -5  13  -7   19.92    0.89
   5 -13  -7   20.18    0.93
  -5  13  -7   18.90    0.65
  -5  13  -7   19.09    0.94
  -5  13   9   16.49    0.84
  -5 -13  -9   19.50    1.22
   5  13  -9   16.17    0.86
  -5 -13  -9   15.60    0.89
   5  13  -9   15.76    0.65
   5  13  -9   16.20    0.86
  -5 -13  -9   15.18    0.84
  -5  13  -9   15.43    0.84
   5 -13  -9   16.38    0.90
  -5  13  -9   13.74    0.90
   5 -13  -9   17.56    0.92
   5 -13  -9   13.38    0.66
  -7  13   1  163.98    4.67
  -7  13   1  160.51    4.66
  -7 -13  -1  176.25    4.80
  -7 -13  -1  175.57    4.81
  -7 -13  -1  171.89    4.79
   7  13  -1  175.11    4.80
   7  13  -1  178.84    4.81
   7  13  -1  170.27    4.77
   7  13  -1  176.04    4.81
   7  13  -1  174.65    4.78
  -7  13   1  166.24    4.60
  -7  13  -1  171.22    4.70
  -7 -13   1  170.13    4.79
  -7  13  -1  171.96    4.73
   7  13   1  162.20    4.72
   7  13   1  164.38    4.73
  -7  13  -1  174.78    4.69
   7  13   1  168.94    4.78
  -7  13  -1  173.28    4.73
   7  13   1  166.11    4.80
  -7 -13   1  175.76    4.81
   7 -13  -1  169.00    4.70
  -7  13  -1  164.26    4.69
  -7  13   3  138.60    3.94
  -7  13   3  135.03    4.12
  -7 -13  -3  138.84    4.05
  -7 -13  -3  139.60    4.06
   7  13  -3  143.61    4.06
  -7  13   3  140.15    3.95
   7  13  -3  145.13    4.06
   7  13  -3  142.38    4.08
   7  13  -3  141.17    4.07
  -7 -13  -3  143.31    4.07
   7  13  -3  141.62    4.08
   7  13   3  141.24    3.99
   7 -13  -3  143.46    4.00
   7  13   3  141.74    4.00
  -7  13  -3  139.40    4.01
  -7 -13   3  150.46    4.08
  -7  13  -3  143.30    4.00
   7 -13  -3  144.00    3.99
  -7  13  -3  143.47    3.99
  -7  13  -3  138.89    4.00
   7  13   3  139.70    4.04
  -7  13  -3  143.67    3.99
   7  13  -5   48.28    1.72
   7 -13   5   50.60    2.07
   7  13  -5   47.94    1.73
  -7  13   5   49.54    1.58
   7  13  -5   49.66    1.74
   7  13  -5   49.34    1.67
  -7 -13  -5   50.08    1.70
  -7  13   5   52.49    1.73
  -7 -13  -5   51.13    1.70
   7  13  -5   49.77    1.67
   7  13  -5   48.93    1.72
  -7 -13  -5   51.36    1.71
  -7  13   5   52.38    1.60
  -7  13  -5   47.93    1.73
  -7 -13   5   49.44    1.77
  -7  13  -5   49.70    1.66
   7  13   5   50.34    1.61
  -7  13  -5   48.99    1.60
  -7  13  -5   50.18    1.61
   7 -13  -5   49.68    1.63
  -7  13  -5   45.79    1.54
   7 -13  -5   48.45    1.64
  -7 -13  -7   42.48    1.55
  -7 -13  -7   44.26    1.57
   7  13  -7   42.82    1.52
   7  13  -7   43.04    1.51
  -7  13   7   39.89    1.46
  -7 -13  -7   41.57    1.55
   7  13  -7   40.96    1.50
  -7  13   7   40.71    1.57
  -7  13  -7   42.72    1.47
  -7  13  -7   40.36    1.54
  -7  13  -7   38.40    1.22
  -7  13  -7   41.78    1.46
   7 -13  -7   43.60    1.53
   7 -13  -7   42.26    1.51
  -7 -13   7   40.81    1.63
  -7 -13  -9    8.34    0.72
   7  13  -9    8.67    0.64
  -7  13   9    9.65    0.66
   7  13  -9    8.96    0.52
   7  13  -9    8.28    0.64
  -7 -13  -9    8.89    0.69
  -7 -13  -9    8.76    0.72
   7 -13  -9    8.84    0.68
   7 -13  -9    8.06    0.67
  -7  13  -9    9.05    0.61
  -7  13  -9    9.84    0.64
   9  13  -1   90.43    2.60
  -9  13   1   82.51    2.45
  -9 -13  -1   86.06    2.59
   9  13  -1   87.82    2.62
  -9  13   1   84.48    2.38
  -9  13   1   87.17    2.74
  -9 -13  -1   87.62    2.61
   9  13  -1   87.80    2.57
  -9  13   1   83.52    2.45
  -9 -13  -1   89.29    2.63
   9  13  -1   85.28    2.56
   9  13  -1   85.31    2.58
  -9  13  -1   87.24    2.48
   9 -13  -1   87.70    2.48
  -9  13  -1   85.57    2.50
  -9  13  -1   87.78    2.51
   9  13   1   80.94    2.59
   9  13   1   81.69    2.51
  -9 -13   1   80.11    2.58
   9  13   1   84.24    2.60
  -9  13  -1   89.72    2.48
   9 -13  -1   90.00    2.47
  -9 -13   1   85.08    2.59
  -9  13  -1   86.90    2.47
   9  13   1   85.02    2.53
   9  13  -3  143.65    4.01
  -9  13   3  139.42    3.88
   9  13  -3  139.40    4.03
  -9  13   3  139.78    3.88
   9  13  -3  130.06    4.01
   9  13  -3  143.93    4.05
  -9 -13  -3  140.31    4.05
  -9 -13  -3  139.42    4.02
  -9 -13  -3  133.62    4.00
   9  13  -3  139.47    4.00
  -9  13   3  140.95    4.14
   9  13   3  136.89    4.03
  -9  13  -3  137.95    3.92
  -9 -13   3  143.97    4.04
  -9  13  -3  142.12    3.97
  -9  13  -3  138.14    3.91
   9 -13  -3  139.18    3.92
  -9  13  -3  140.91    3.93
   9 -13  -3  142.20    3.93
  -9  13  -3  137.64    3.90
   9  13   3  142.48    3.95
   9  13   3  137.62    3.93
   9  13  -5   37.99    1.47
   9  13  -5   37.01    1.35
  -9 -13  -5   36.01    1.37
  -9  13   5   37.32    1.44
   9  13  -5   39.45    1.38
   9  13  -5   37.52    1.42
   9  13  -5   38.74    1.50
  -9  13   5   37.98    1.27
   9  13  -5   36.59    1.39
  -9  13   5   35.61    1.25
  -9 -13  -5   36.00    1.89
  -9  13  -5   34.97    1.34
   9 -13  -5   38.20    1.32
  -9  13  -5   36.99    1.27
   9  13   5   36.98    1.27
  -9  13  -5   37.93    1.28
  -9 -13   5   39.10    1.46
   9 -13  -5   35.60    1.29
  -9 -13   5   39.16    1.48
   9  13   5   39.17    1.36
  -9  13  -5   36.38    1.31
  -9  13   7   30.70    1.19
   9  13  -7   33.21    1.27
   9  13  -7   32.99    1.31
  -9 -13  -7   32.84    1.32
  -9 -13  -7   32.45    1.33
   9  13  -7   31.86    1.25
  -9 -13  -7   34.06    1.33
  -9  13   7   33.45    1.23
  -9  13  -7   32.80    1.29
  -9 -13   7   30.20    1.37
   9 -13  -7   33.42    1.26
  -9  13  -7   32.41    1.19
   9 -13  -7   32.58    1.26
  -9  13  -7   28.56    0.99
  -9  13  -7   31.73    1.19
 -11 -13  -1   74.80    2.30
 -11 -13  -1   76.00    2.31
  11  13  -1   75.05    2.28
 -11  13   1   74.02    2.48
  11  13  -1   73.10    2.25
 -11 -13  -1   73.78    2.33
  11  13  -1   74.72    2.34
 -11  13   1   72.53    2.12
  11  13  -1   74.70    2.26
 -11  13   1   73.19    2.13
 -11  13   1   72.37    2.05
  11  13  -1   78.26    2.30
  11  13   1   77.31    2.46
  11  13   1   74.18    2.29
  11  13   1   70.80    2.31
  11 -13  -1   73.06    2.14
 -11 -13   1   73.90    2.32
 -11  13  -1   74.00    2.16
  11  13   1   74.71    2.23
 -11  13  -1   74.45    2.13
 -11  13  -1   74.45    2.17
 -11  13  -1   74.36    2.13
  11  13   1   70.11    2.20
  11  13  -3   22.48    0.92
 -11  13   3   21.55    0.80
  11  13  -3   23.08    1.11
  11  13  -3   21.29    0.94
 -11  13   3   21.33    0.80
 -11 -13  -3   22.05    0.95
 -11 -13  -3   23.04    0.95
 -11  13   3   23.16    1.08
  11  13  -3   22.76    0.93
 -11 -13  -3   22.77    1.00
  11  13  -3   19.77    1.04
  11  13  -3   22.87    0.94
 -11  13  -3   23.58    0.84
  11 -13  -3   24.08    0.85
  11 -13  -3   22.73    0.85
  11  13   3   23.54    0.88
 -11  13  -3   22.66    0.89
 -11  13  -3   22.77    0.84
 -11  13  -3   23.22    0.83
 -11  13  -3   22.48    0.81
  11  13   3   21.29    0.85
  11  13   3   22.46    0.87
 -11 -13   3   23.09    0.97
 -11 -13  -5   33.85    1.30
 -11  13   5   33.92    1.18
 -11  13   5   33.60    1.18
  11  13  -5   34.29    1.43
  11  13  -5   33.56    1.25
 -11 -13  -5   32.22    1.34
  11  13  -5   34.17    1.26
 -11 -13  -5   34.78    1.32
 -11  13   5   32.77    1.39
 -11  13  -5   35.26    1.23
 -11  13  -5   33.58    1.16
 -11  13  -5   35.81    1.18
  11 -13  -5   33.69    1.21
 -11 -13   5   35.40    1.31
 -11 -13   5   35.71    1.41
 -11  13  -5   32.86    1.22
  11 -13  -5   33.80    1.22
 -11 -13  -7   30.65    1.33
 -11  13   7   30.36    1.17
 -11 -13  -7   31.67    1.30
  11  13  -7   30.88    1.23
 -11  13   7   29.61    1.18
 -11 -13  -7   31.02    1.29
  11  13  -7   31.83    1.34
  11  13  -7   29.21    1.21
  11  13   7   31.22    1.31
 -11  13  -7   31.36    1.15
  11 -13  -7   30.29    1.19
 -11  13  -7   30.97    1.13
 -11 -13   7   28.48    1.36
  11 -13  -7   31.70    1.22
  13  13  -1   34.33    1.47
 -13  13   1   33.03    1.05
  13  13  -1   33.17    1.29
 -13  13   1   35.12    0.99
 -13  13   1   34.79    1.44
  13  13  -1   31.96    1.18
  13  13  -1   34.46    1.21
 -13  13   1   33.95    0.99
 -13  13   1   34.94    1.06
  13  13  -1   31.82    1.17
 -13 -13  -1   34.59    1.26
  13  13   1   33.75    1.17
 -13  13  -1   33.86    1.08
  13  13   1   33.21    1.46
  13  13   1   33.55    1.15
  13  13   1   35.57    1.25
 -13  13  -1   33.69    1.09
  13  13   1   35.34    1.31
  13  13   1   34.71    1.32
 -13  13  -1   33.31    1.05
 -13  13  -1   33.69    1.05
 -13  13  -1   32.64    1.11
 -13 -13   1   33.43    1.30
 -13  13  -1   33.20    1.44
 -13  13   3  103.61    2.96
  13  13  -3  107.83    3.40
  13  13  -3  109.24    3.12
 -13 -13  -3  105.29    3.23
 -13 -13  -3  106.68    3.16
  13  13  -3  104.47    3.09
  13  13  -3  100.82    3.18
 -13 -13  -3  101.01    3.14
 -13  13   3  105.82    2.97
 -13  13  -3  106.13    2.97
 -13  13  -3  107.97    3.51
  13  13   3  111.49    3.47
  13  13   3  101.64    3.02
  13 -13  -3  105.23    2.96
  13 -13  -3  103.21    2.97
 -13  13  -3  102.19    2.94
  13  13   3  103.28    3.07
 -13  13  -3  104.49    2.96
  13  13   3  107.27    3.38
 -13 -13   3   98.66    3.17
 -13  13  -3  107.84    2.96
 -13 -13  -5   50.67    1.74
  13  13  -5   50.25    1.91
 -13  13   5   49.45    1.58
  13  13  -5   49.50    1.67
 -13  13   5   47.01    1.57
 -13  13   5   48.05    1.87
  13  13  -5   50.54    1.68
 -13 -13  -5   49.93    1.73
 -13 -13  -5   50.18    1.82
  13 -13  -5   49.34    1.61
  13 -13  -5   47.21    1.58
 -13  13  -5   48.59    1.53
  13  13   5   51.44    1.89
 -13 -13   5   46.89    1.80
 -13  13  -5   47.90    1.59
 -13  13  -5   48.43    1.60
 -13  13  -5   50.41    1.55
 -13 -13   5   48.67    1.72
  13  13  -7    7.10    0.68
 -13  13   7    6.63    0.49
  13  13  -7    7.64    0.57
 -13 -13  -7    6.26    0.82
  13  13  -7    7.50    0.58
 -13  13   7    6.79    0.51
 -13  13  -7    5.32    0.56
 -13  13  -7    6.28    0.44
  13 -13  -7    6.11    0.50
 -13  13  -7    5.94    0.50
  13  13   7    6.37    0.63
  15  13  -1   45.49    1.53
 -15  13   1   47.06    1.29
 -15  13   1   48.21    1.35
 -15  13   1   48.44    1.36
 -15  13   1   46.18    1.82
 -15  13   1   47.14    1.42
 -15 -13  -1   45.51    1.68
 -15 -13  -1   44.64    1.58
  15  13  -1   46.35    1.87
  15  13  -1   46.03    1.78
 -15  13   1   46.25    1.29
  15  13  -1   44.12    1.52
  15  13   1   46.85    1.56
 -15  13  -1   44.69    1.32
 -15 -13   1   47.57    1.67
 -15  13  -1   43.77    1.44
  15  13   1   47.27    1.55
  15  13   1   45.57    1.48
 -15  13  -1   45.60    1.34
 -15  13  -1   44.60    1.37
 -15  13  -1   46.84    1.34
  15  13   1   47.56    1.88
 -15  13  -1   45.44    1.83
  15  13  -3   40.41    1.69
  15  13  -3   40.86    1.72
 -15 -13  -3   40.80    1.45
  15  13  -3   38.40    1.37
 -15  13   3   39.62    1.25
 -15 -13  -3   40.22    1.44
 -15  13   3   38.13    1.23
 -15 -13  -3   40.57    1.55
 -15 -13   3   40.89    1.49
  15  13   3   38.59    1.39
 -15  13  -3   37.43    1.63
 -15  13  -3   39.79    1.20
 -15  13  -3   38.57    1.18
  15 -13  -3   39.02    1.19
  15  13   3   39.98    1.42
  15  13   3   39.22    1.66
 -15  13  -3   40.08    1.22
 -15  13  -3   38.47    1.19
 -15  13   5   14.45    0.68
  15  13  -5   16.40    1.04
  15  13  -5   14.31    1.01
 -15 -13  -5   17.00    0.85
 -15  13   5   14.80    0.69
 -15 -13  -5   16.04    0.93
  15  13  -5   16.45    0.76
 -15 -13  -5   16.45    0.84
  15  13  -5   15.24    0.76
 -15  13  -5   16.06    0.63
  15 -13  -5   16.44    0.69
  15  13   5   15.61    0.98
 -15  13  -5   15.32    0.65
 -15 -13   5   14.63    0.81
  15 -13  -5   15.25    0.85
 -15  13  -5   15.17    0.61
 -15  13  -5   16.31    0.68
  17  13  -1   62.57    1.98
 -17  13   1   63.79    1.80
 -17 -13  -1   62.62    2.05
  17  13  -1   60.48    2.27
 -17  13   1   63.17    1.76
  17  13  -1   63.13    1.97
 -17 -13  -1   65.20    2.20
 -17  13   1   63.86    1.83
 -17  13   1   65.78    1.78
  17  13  -1   63.44    2.41
 -17 -13   1   63.06    2.16
 -17  13  -1   62.13    1.92
 -17  13  -1   64.34    1.94
  17  13   1   66.64    2.23
  17  13   1   63.00    1.98
  17  13   1   64.26    1.99
  17  13   1   64.28    2.40
 -17 -13  -3    2.52    0.35
  17  13  -3    2.93    0.35
 -17 -13  -3    1.78    0.33
 -17 -13  -3    2.03    0.39
  17  13  -3    2.73    0.84
 -17  13   3    2.20    0.23
 -17  13   3    2.84    0.26
  17  13  -3    2.79    0.56
  17  13  -3    2.29    0.38
  17  13   3    2.10    0.50
  17  13   3    2.25    0.31
  17  13   3    2.67    0.38
  17  13   3    1.86    0.29
 -17  13  -3    2.54    0.18
 -17  13  -3    2.41    0.13
 -17 -13   3    2.47    0.39
 -17  13  -3    2.26    0.17
 -17  13   5   29.07    1.05
 -17 -13  -5   28.93    1.22
 -17  13   5   26.98    1.03
  17  13  -5   30.09    1.48
  17  13  -5   30.26    1.12
 -17 -13  -5   27.85    1.32
 -17  13  -5   27.38    0.92
 -17 -13   5   29.41    1.22
 -17  13  -5   27.44    0.95
 -17  13  -5   27.84    0.89
  17  13   5   26.43    1.14
 -17  13  -5   28.21    0.91
  17  13   5   30.25    1.42
  19  13  -1   11.33    0.97
 -19 -13  -1   10.78    0.78
  19  13  -1   11.43    0.55
  19  13  -1   10.40    0.53
 -19  13  -1   10.36    0.54
 -19  13  -1   10.24    0.52
  19  13   1   10.21    0.94
  19  13   1   10.25    0.54
  19  13   1   11.45    0.79
 -19 -13   1    9.48    0.72
 -19 -13  -3   24.94    1.22
 -19 -13  -3   24.98    1.06
 -19  13   3   25.12    0.82
 -19  13   3   26.28    0.85
  19  13  -3   23.89    0.94
  19  13  -3   26.67    1.44
  19  13  -3   22.43    0.93
 -19 -13   3   25.46    1.15
 -19  13  -3   26.77    1.07
  19  13   3   27.05    1.41
  19  13   3   24.42    0.96
  19  13   3   25.03    1.10
   0  14   0   -0.18    0.19
   0  14   0   -0.06    0.15
   0  14   0    0.25    0.15
   0  14   0   -0.21    0.16
   0 -14   0   -0.04    0.16
   0 -14   0    0.15    0.19
   0 -14   2   64.40    2.05
   0 -14  -2   69.46    2.11
   0  14   2   68.14    2.06
   0  14  -2   69.18    2.09
   0  14  -2   70.60    2.12
   0  14   2   66.89    2.05
   0  14   2   66.91    2.01
   0 -14  -2   69.74    2.03
   0 -14  -2   67.06    2.10
   0  14  -2   69.81    2.12
   0  14  -2   71.05    2.12
   0  14   4    0.36    0.18
   0 -14  -4    0.24    0.21
   0  14  -4    0.16    0.20
   0 -14  -4    0.00    0.19
   0  14  -4    0.01    0.19
   0  14  -4   -0.22    0.18
   0  14  -4    0.00    0.20
   0  14  -4    0.09    0.20
   0 -14  -4    0.02    0.14
   0 -14   4   -0.02    0.20
   0 -14   6   63.08    2.08
   0 -14  -6   58.85    1.99
   0  14  -6   59.10    2.01
   0  14   6   63.67    2.22
   0  14   6   62.43    1.94
   0 -14  -6   60.13    1.87
   0  14  -6   58.10    1.97
   0 -14  -6   62.30    2.03
   0  14  -6   59.64    2.06
   0  14   6   62.69    1.79
   0  14  -8    0.24    0.12
   0  14  -8   -0.12    0.23
   0  14  -8   -0.14    0.21
   0 -14  -8   -0.15    0.15
   0 -14  -8    0.19    0.26
   0  14   8    0.11    0.19
   0 -14  -8   -0.05    0.26
  -2  14   0    1.28    0.25
  -2  14   0    1.79    0.22
  -2  14   0    0.89    0.20
   2  14   0    1.69    0.28
  -2 -14   0    1.59    0.24
   2 -14   0    1.23    0.26
   2  14   0    1.67    0.25
   2 -14   0    1.01    0.21
   2  14   0    1.66    0.25
   2  14   0    1.47    0.22
  -2 -14   0    1.21    0.24
  -2 -14   0    1.74    0.27
   2 -14   0    1.63    0.21
  -2  14   0    1.50    0.23
  -2 -14  -2  128.56    3.75
   2  14  -2  129.24    3.76
   2  14  -2  131.80    3.77
  -2  14   2  129.65    3.70
   2  14  -2  132.47    3.75
   2  14  -2  133.48    3.78
  -2 -14  -2  132.12    3.77
   2  14  -2  130.88    3.77
  -2  14   2  133.74    3.70
  -2  14   2  129.84    3.63
  -2 -14  -2  133.44    3.71
   2 -14  -2  128.63    3.65
   2 -14  -2  133.19    3.75
  -2 -14   2  136.62    3.74
   2  14   2  129.79    3.72
   2 -14  -2  127.65    3.73
  -2  14  -2  134.59    3.73
  -2  14  -2  127.52    3.75
  -2  14  -2  130.77    3.74
  -2  14  -2  131.33    3.75
   2  14   2  130.04    3.70
  -2  14  -2  133.12    3.76
   2  14   2  132.12    3.71
   2 -14   4   84.50    2.56
  -2 -14  -4   85.28    2.56
   2  14  -4   82.41    2.53
   2  14  -4   84.41    2.58
   2  14  -4   83.59    2.59
   2  14  -4   81.12    2.54
  -2  14   4   83.63    2.50
   2  14  -4   82.41    2.53
  -2 -14  -4   82.00    2.53
  -2 -14  -4   83.66    2.47
  -2  14   4   85.54    2.47
  -2  14   4   84.15    2.47
  -2  14  -4   84.10    2.52
   2  14   4   82.99    2.47
   2 -14  -4   82.09    2.51
  -2  14  -4   83.72    2.52
  -2  14  -4   81.53    2.54
  -2  14  -4   85.43    2.56
  -2 -14   4   79.36    2.57
   2 -14  -4   84.01    2.53
   2  14   4   85.21    2.49
  -2  14  -4   79.97    2.52
  -2 -14  -6   40.06    1.48
  -2  14   6   42.29    1.40
  -2  14   6   42.49    1.40
   2 -14   6   39.38    1.49
  -2  14   6   42.54    1.33
   2  14  -6   38.56    1.47
   2  14  -6   38.57    1.45
  -2 -14  -6   40.07    1.38
   2  14  -6   39.31    1.45
  -2 -14  -6   40.70    1.47
   2  14   6   42.01    1.40
  -2  14  -6   39.87    1.43
   2 -14  -6   39.74    1.44
  -2  14  -6   37.42    1.45
   2 -14  -6   41.58    1.48
  -2 -14   6   39.79    1.52
  -2 -14   6   41.52    1.54
   2  14   6   40.53    1.39
  -2  14  -6   40.37    1.50
   2 -14  -6   40.18    1.29
  -2  14  -6   40.56    1.43
   2  14  -8    1.96    0.25
   2  14  -8    1.80    0.35
   2  14  -8    1.95    0.36
  -2 -14  -8    1.59    0.29
  -2 -14  -8    1.41    0.34
  -2 -14  -8    1.28    0.39
  -2  14  -8    1.52    0.32
   2 -14  -8    1.95    0.37
  -2  14  -8    1.50    0.31
  -2  14  -8    1.61    0.14
   2 -14  -8    2.01    0.26
   2 -14  -8    2.07    0.36
   4  14   0    9.51    0.51
   4 -14   0    9.64    0.50
  -4 -14   0    9.65    0.56
  -4 -14   0    9.73    0.55
   4  14   0    9.93    0.52
  -4  14   0    9.91    0.46
   4 -14   0   10.08    0.52
  -4  14   0    8.96    0.53
  -4 -14   0    9.12    0.51
   4  14   0    9.25    0.56
  -4  14   0    9.66    0.49
  -4  14   0   10.65    0.51
   4  14  -4   60.86    1.93
   4  14  -4   56.90    1.91
   4  14  -4   61.66    1.97
  -4 -14  -4   59.07    1.88
   4  14  -4   61.35    1.97
  -4 -14  -4   58.44    1.91
  -4  14   4   59.28    1.91
  -4  14   4   60.33    1.84
   4  14  -4   61.15    1.93
  -4  14   4   60.02    1.84
  -4 -14  -4   59.41    1.93
  -4 -14   4   56.74    1.96
  -4  14  -4   59.86    1.88
  -4  14  -4   59.68    1.88
   4 -14  -4   59.07    1.70
  -4  14  -4   59.13    1.90
   4  14   4   60.98    1.86
  -4  14  -4   59.17    1.92
  -4  14  -4   58.68    1.90
   4  14   4   57.66    1.84
   4 -14  -4   59.64    1.89
   4 -14  -4   57.23    1.88
  -4  14   6  114.43    3.43
   4  14  -6  117.68    3.55
   4  14  -6  121.40    3.51
  -4 -14  -6  119.43    3.48
   4  14  -6  116.99    3.49
  -4  14   6  121.74    3.45
  -4 -14  -6  119.48    3.56
   4  14  -6  120.21    3.51
   4  14  -6  122.36    3.62
  -4  14   6  118.27    3.43
  -4 -14  -6  117.06    3.53
   4 -14   6  125.09    3.74
  -4  14  -6  105.03    3.82
  -4  14  -6  118.39    3.47
   4  14   6  115.18    3.44
  -4 -14   6  116.18    3.61
   4 -14  -6  119.06    3.52
   4 -14  -6  119.83    3.51
  -4 -14   6  116.15    3.61
  -4  14  -6  118.45    3.56
   4 -14  -6  120.03    3.26
  -4  14   8   -0.26    0.20
   4  14  -8    0.15    0.25
  -4 -14  -8    0.23    0.20
  -4 -14  -8   -0.12    0.25
  -4 -14  -8    0.11    0.27
   4  14  -8   -0.11    0.16
  -4  14  -8   -0.23    0.18
   4 -14  -8   -0.08    0.20
   4 -14  -8   -0.04    0.11
  -4  14  -8   -0.25    0.22
  -4  14  -8   -0.38    0.24
   4 -14  -8   -0.21    0.23
   6  14   0   46.93    1.59
   6 -14   0   50.54    1.55
  -6 -14   0   49.82    1.63
   6  14   0   50.09    1.58
  -6  14   0   51.27    1.59
  -6  14   0   48.96    1.53
  -6  14   0   49.72    1.63
  -6 -14   0   47.96    1.61
   6  14   0   48.73    1.63
  -6  14   0   47.67    1.48
   6  14   0   49.46    1.59
  -6 -14   0   48.92    1.60
  -6  14   2    0.11    0.14
   6  14  -2    0.12    0.18
   6  14  -2   -0.08    0.19
   6  14  -2    0.05    0.19
  -6 -14  -2    0.23    0.19
  -6  14   2    0.15    0.10
  -6 -14  -2    0.16    0.21
   6  14  -2   -0.10    0.17
   6  14  -2    0.48    0.22
  -6  14   2    0.18    0.16
  -6 -14  -2    0.16    0.20
  -6  14  -2    0.13    0.19
  -6 -14   2    0.36    0.20
  -6  14  -2    0.13    0.17
  -6  14  -2    0.09    0.16
   6  14   2    0.16    0.16
  -6  14  -2    0.33    0.18
   6  14   2   -0.04    0.15
   6  14   2    0.03    0.17
   6 -14  -2    0.08    0.17
  -6  14  -2    0.12    0.15
   6 -14  -2    0.17    0.17
  -6  14   4   13.89    0.72
   6  14  -4   12.98    0.70
   6  14  -4   13.39    0.70
  -6 -14  -4   12.79    0.70
  -6  14   4   12.93    0.60
  -6 -14  -4   14.25    0.70
  -6 -14  -4   13.71    0.73
   6  14  -4   12.78    0.71
  -6  14   4   13.57    0.61
   6  14  -4   12.60    0.68
   6  14  -4   13.87    0.74
   6  14   4   13.72    0.65
  -6  14  -4   13.73    0.68
  -6  14  -4   13.40    0.65
  -6 -14   4   13.05    0.74
   6  14   4   11.96    0.63
   6 -14  -4   12.77    0.65
  -6  14  -4   14.29    0.66
  -6  14  -4   13.64    0.68
  -6  14  -4   13.26    0.68
   6 -14  -4   13.68    0.67
  -6 -14   4   14.10    0.70
  -6 -14  -6   63.52    2.07
  -6  14   6   60.96    1.95
   6  14  -6   59.16    2.01
  -6 -14  -6   61.05    2.03
   6  14  -6   62.92    2.03
  -6  14   6   63.67    2.03
  -6  14   6   61.72    1.95
  -6 -14  -6   62.38    2.07
   6  14  -6   61.79    2.06
   6  14   6   61.80    1.96
  -6  14  -6   60.44    2.05
  -6  14  -6   61.48    1.98
   6 -14  -6   62.87    2.02
  -6 -14   6   64.37    2.17
  -6  14  -6   56.93    1.84
  -6  14  -6   64.72    1.99
   6 -14  -6   60.73    2.02
  -6 -14  -8    8.50    0.68
   6  14  -8    8.06    0.55
   6  14  -8    7.56    0.62
  -6 -14  -8    7.55    0.67
  -6  14   8    7.36    0.58
  -6 -14  -8    8.60    0.64
   6  14  -8    7.92    0.60
  -6  14  -8    7.78    0.59
  -6  14  -8    7.91    0.57
  -6  14  -8    6.94    0.71
   6 -14  -8    9.18    0.66
   6 -14  -8    7.73    0.62
  -8  14   0   10.06    0.48
   8  14   0    9.91    0.61
  -8  14   0    9.58    0.44
   8  14   0    9.44    0.56
  -8 -14   0   10.41    0.60
  -8 -14   0    8.71    0.58
  -8  14   0    9.29    0.48
  -8  14   0    9.68    0.52
   8 -14   0   10.72    0.50
  -8 -14   0    9.27    0.58
   8  14   0   10.69    0.60
   8  14   0    9.40    0.54
   8  14   0    9.07    0.51
  -8 -14  -2  349.86    9.19
  -8  14   2  349.08    8.90
  -8  14   2  340.70    9.05
  -8 -14  -2  332.88    9.18
  -8  14   2  334.46    9.04
   8  14  -2  334.91    9.17
   8  14  -2  327.54    9.16
   8  14  -2  334.08    9.17
  -8  14   2  355.73    9.33
   8  14  -2  334.43    9.19
   8  14  -2  340.41    9.17
  -8  14  -2  336.31    9.08
   8  14   2  338.28    9.10
   8  14   2  339.62    9.18
   8  14   2  337.11    9.11
  -8  14  -2  332.49    9.07
   8 -14  -2  315.96    9.07
   8 -14  -2  336.71    9.08
  -8  14  -2  321.46    9.07
  -8  14  -2  334.54    9.07
   8  14  -4    1.00    0.28
   8  14  -4    1.11    0.29
  -8  14   4    1.57    0.23
  -8  14   4    1.84    0.37
  -8 -14  -4    1.12    0.28
  -8 -14  -4    1.01    0.27
   8  14  -4    0.83    0.25
   8  14  -4    0.86    0.26
  -8  14   4    1.29    0.22
   8  14  -4    1.52    0.31
  -8 -14  -4    0.99    0.27
  -8  14  -4    0.84    0.22
  -8  14  -4    1.04    0.23
  -8  14  -4    0.75    0.22
   8  14   4    1.18    0.23
   8 -14  -4    1.13    0.24
  -8 -14   4    0.63    0.24
  -8 -14   4    0.67    0.26
  -8  14  -4    1.12    0.22
  -8  14  -4    1.00    0.23
   8  14  -6   23.13    1.22
  -8 -14  -6   26.22    1.09
  -8 -14  -6   25.71    1.10
  -8  14   6   23.22    1.06
   8  14  -6   25.35    1.05
  -8 -14  -6   25.59    1.10
  -8  14   6   24.69    0.98
   8  14  -6   25.22    1.06
  -8  14   6   23.07    0.96
  -8 -14   6   22.43    1.12
   8 -14  -6   25.57    1.04
  -8  14  -6   23.90    0.90
  -8  14  -6   25.62    0.99
   8 -14  -6   26.41    1.04
  -8  14  -6   25.77    1.00
  -8  14  -6   26.70    1.07
   8  14  -8    5.11    0.52
  -8  14   8    6.03    0.54
   8  14  -8    5.01    0.53
  -8 -14  -8    5.48    0.58
  -8 -14  -8    5.73    0.62
  -8 -14  -8    5.68    0.58
   8  14  -8    5.62    0.57
  -8  14  -8    4.44    0.53
   8 -14  -8    6.31    0.62
  -8 -14   8    4.66    0.60
  -8  14  -8    5.99    0.51
  -8  14  -8    5.35    0.51
   8 -14  -8    5.82    0.65
 -10  14   0   23.56    0.88
 -10  14   0   22.79    0.82
 -10 -14   0   23.88    0.99
  10  14   0   23.48    0.92
  10  14   0   23.40    0.97
 -10  14   0   22.75    0.82
 -10  14   0   23.15    0.80
  10  14   0   23.77    0.98
 -10 -14   0   22.67    0.97
  10  14   0   23.07    0.97
  10  14   0   23.58    0.91
 -10  14   2   16.38    0.66
  10  14  -2   17.86    0.80
  10  14  -2   17.11    0.79
 -10  14   2   18.01    0.93
 -10 -14  -2   16.91    0.83
  10  14  -2   17.48    0.90
 -10 -14  -2   17.41    0.81
  10  14  -2   16.99    0.80
 -10 -14  -2   17.77    0.83
 -10  14   2   17.70    0.68
  10 -14  -2   16.29    0.70
 -10  14  -2   15.81    0.71
  10  14   2   19.13    0.84
 -10  14  -2   17.77    0.70
  10 -14  -2   16.26    0.69
  10  14   2   19.99    1.01
 -10  14  -2   16.45    0.71
 -10 -14   2   18.14    0.83
 -10  14  -2   16.66    0.69
  10  14   2   19.88    0.86
 -10  14  -2   16.73    0.70
 -10 -14  -4    0.41    0.23
 -10  14   4    0.21    0.18
  10  14  -4    0.01    0.23
  10  14  -4    0.05    0.21
 -10 -14  -4    0.27    0.22
  10  14  -4    0.10    0.20
  10  14  -4    0.23    0.21
 -10  14   4    0.21    0.26
 -10  14   4    0.15    0.15
  10  14  -4    0.24    0.30
  10  14  -4    0.14    0.20
  10 -14  -4    0.12    0.16
  10  14   4   -0.02    0.16
  10 -14  -4    0.07    0.17
 -10  14  -4    0.24    0.17
 -10  14  -4    0.01    0.16
  10  14   4    0.51    0.18
 -10  14  -4    0.40    0.18
 -10  14  -4    0.28    0.19
 -10  14   6   66.22    2.09
  10  14  -6   66.89    2.18
 -10  14   6   68.36    2.30
 -10 -14  -6   68.15    2.24
  10  14  -6   67.00    2.17
  10  14  -6   65.39    2.29
 -10 -14  -6   66.04    2.22
 -10  14   6   67.63    2.10
 -10  14  -6   67.63    2.17
 -10 -14   6   67.49    2.33
 -10  14  -6   66.53    2.09
  10 -14  -6   67.31    2.15
 -10  14  -6   66.36    2.08
  10 -14  -6   65.09    2.13
 -10 -14  -8    0.78    0.31
 -10 -14  -8    1.20    0.36
 -10  14   8    1.12    0.30
  10  14  -8    0.78    0.30
  10  14  -8    0.35    0.24
  10  14  -8    0.62    0.28
  10 -14  -8    0.89    0.29
 -10  14  -8    0.88    0.29
 -10  14  -8    0.79    0.24
 -10  14  -8    0.51    0.26
 -10 -14   8    0.29    0.33
  10 -14  -8    0.32    0.21
 -12 -14   0    0.47    0.23
 -12  14   0    0.24    0.16
 -12 -14   0    0.24    0.22
  12  14   0    0.72    0.24
  12  14   0    0.48    0.24
 -12  14   0    0.91    0.16
 -12  14   0    0.52    0.15
  12  14   0    0.42    0.18
 -12  14   0    0.43    0.28
  12  14   0    0.42    0.18
 -12  14   0    0.64    0.15
  12  14   0    0.70    0.26
  12  14  -2  179.57    5.26
  12  14  -2  181.99    5.33
 -12 -14  -2  169.03    5.43
 -12 -14  -2  179.67    5.42
 -12  14   2  187.91    5.10
  12  14  -2  181.00    5.24
  12  14  -2  187.47    5.53
 -12 -14  -2  184.86    5.35
  12  14  -2  192.02    5.27
 -12  14   2  183.95    5.48
 -12  14   2  190.67    5.11
  12  14  -2  183.01    5.26
 -12  14  -2  191.27    5.12
  12  14   2  187.87    5.19
  12  14   2  190.48    5.31
 -12  14  -2  185.23    5.12
 -12  14  -2  183.59    5.11
 -12  14  -2  201.07    5.42
 -12  14  -2  190.85    5.19
  12  14   2  186.41    5.20
  12  14   2  189.39    5.35
  12  14   2  201.19    5.32
  12 -14  -2  186.69    5.11
 -12  14   4    2.11    0.25
  12  14  -4    2.02    0.31
 -12 -14  -4    2.75    0.42
  12  14  -4    1.98    0.31
 -12 -14  -4    2.19    0.33
 -12  14   4    2.55    0.29
  12  14  -4    2.43    0.47
 -12  14   4    1.98    0.60
 -12 -14  -4    2.08    0.34
 -12  14  -4    2.77    0.32
 -12  14  -4    2.49    0.33
 -12  14  -4    2.70    0.31
  12  14   4    2.35    0.27
 -12  14  -4    2.55    0.30
 -12 -14   4    2.87    0.39
  12 -14  -4    2.54    0.30
  12 -14  -4    2.47    0.29
 -12  14  -4    2.52    0.28
 -12  14   6   54.49    2.04
 -12 -14  -6   57.46    1.97
 -12  14   6   52.07    1.79
  12  14  -6   56.18    1.88
 -12 -14  -6   56.44    1.96
 -12  14   6   55.61    1.81
  12  14  -6   57.32    1.89
  12  14  -6   54.76    2.05
 -12 -14  -6   56.78    2.02
 -12  14  -6   55.43    1.84
 -12  14  -6   55.30    1.76
 -12  14  -6   56.87    1.78
  12 -14  -6   57.60    1.86
 -12  14  -6   56.97    1.86
 -12 -14   6   50.48    2.06
 -14 -14   0   13.57    0.78
  14  14   0   13.84    0.94
  14  14   0   14.67    0.75
 -14  14   0   13.50    0.87
  14  14   0   13.76    0.83
 -14  14   0   13.48    0.54
 -14  14   0   12.92    0.51
 -14 -14   0   12.49    0.70
 -14  14   0   13.99    0.57
 -14  14   0   13.55    0.53
 -14  14   0   12.98    0.58
  14  14   0   14.02    0.73
 -14  14   2   74.11    2.11
 -14  14   2   71.58    2.10
  14  14  -2   73.24    2.27
 -14 -14  -2   70.43    2.31
 -14  14   2   74.06    2.55
 -14 -14  -2   71.99    2.40
  14  14  -2   72.83    2.27
 -14 -14  -2   71.34    2.32
  14  14  -2   76.33    2.61
 -14  14  -2   71.94    2.09
 -14 -14   2   74.21    2.37
 -14  14  -2   73.93    2.10
  14 -14  -2   72.05    2.06
 -14  14  -2   73.03    2.21
  14  14   2   75.33    2.35
 -14  14  -2   69.59    2.53
  14  14   2   71.76    2.57
 -14  14  -2   73.73    2.11
 -14  14   4   11.55    0.56
 -14 -14  -4   12.56    0.74
 -14  14   4   11.85    0.56
 -14 -14  -4   12.45    0.79
 -14 -14  -4   12.30    0.74
  14  14  -4   12.12    0.64
  14  14  -4   11.93    0.66
  14  14  -4   12.19    0.91
  14 -14  -4   13.23    0.58
 -14 -14   4   12.12    0.73
  14  14   4   11.65    0.88
 -14  14  -4   11.59    0.56
 -14  14  -4   11.81    0.58
  14 -14  -4   13.10    0.59
 -14  14  -4   11.84    0.53
 -14  14  -4   12.52    0.55
  14  14   4   12.81    0.73
  14  14   4   11.99    0.57
 -14  14  -4   12.52    0.93
 -14  14   6   15.20    0.75
 -14  14   6   17.14    0.77
  14  14  -6   17.44    0.85
 -14 -14  -6   17.32    1.20
 -14 -14  -6   16.94    0.91
  14  14  -6   15.59    0.81
 -14 -14  -6   17.37    1.37
  14  14  -6   16.79    1.03
 -14  14  -6   16.38    0.69
  14  14   6   19.03    1.03
 -14  14  -6   16.08    0.72
 -14  14  -6   16.48    0.77
  14 -14  -6   15.60    0.76
 -14  14  -6   16.83    0.78
  14 -14  -6   16.76    0.79
  16  14   0    0.54    0.22
 -16  14   0    0.55    0.12
  16  14   0    0.36    0.21
 -16  14   0    0.66    0.16
 -16  14   0    0.40    0.13
 -16  14   0    0.62    0.17
 -16 -14   0    0.39    0.28
  16  14   0    0.80    0.41
 -16  14   0    0.57    0.13
  16  14   0    0.41    0.28
 -16  14   0    0.50    0.10
 -16  14   2   24.72    0.80
  16  14  -2   23.15    0.96
  16  14  -2   23.50    1.28
  16  14  -2   23.33    0.95
  16  14  -2   23.57    1.22
 -16  14   2   23.44    0.79
 -16 -14  -2   21.70    0.99
 -16 -14  -2   24.33    1.13
 -16  14  -2   23.72    0.76
 -16  14  -2   24.02    0.76
  16  14   2   22.24    0.97
  16  14   2   23.76    1.28
 -16  14  -2   24.03    0.74
 -16  14  -2   21.63    0.90
 -16 -14   2   23.80    1.09
  16  14   2   25.66    1.21
  16  14   2   24.39    1.00
 -16  14  -2   23.73    0.74
  16  14  -4    6.40    0.78
 -16  14   4    6.56    0.40
 -16 -14  -4    6.03    0.55
 -16 -14  -4    6.43    0.64
  16  14  -4    5.58    0.73
  16  14  -4    5.73    0.48
 -16  14   4    6.78    0.41
 -16 -14  -4    6.41    0.56
  16  14  -4    6.13    0.49
  16  14   4    6.19    0.75
 -16 -14   4    6.29    0.57
 -16  14  -4    6.86    0.37
 -16  14  -4    6.69    0.35
 -16  14  -4    5.89    0.32
  16  14   4    6.08    0.44
  16 -14  -4    6.28    0.36
 -16  14  -4    6.20    0.35
 -18 -14   0    1.01    0.33
 -18  14   0    1.70    0.21
  18  14   0    1.42    0.25
  18  14   0    1.69    0.42
  18  14   0    1.52    0.51
  18  14   0    1.33    0.25
  18  14  -2   37.63    1.72
  18  14  -2   35.01    1.25
 -18  14   2   34.70    1.07
  18  14  -2   34.74    1.60
 -18  14   2   35.80    1.10
 -18 -14  -2   33.80    1.34
 -18 -14  -2   37.54    1.52
  18  14  -2   36.85    1.27
 -18 -14   2   37.54    1.47
  18  14   2   33.65    1.27
  18  14   2   37.00    1.70
  18  14   2   36.92    1.45
 -18  14  -2   36.98    1.29
  18  14   2   34.47    1.26
  18  14  -4   32.31    1.22
 -18 -14  -4   30.97    1.31
 -18 -14  -4   33.61    1.48
  18  14  -4   33.98    1.65
 -18  14   4   33.54    1.13
  18  14   4   36.56    1.64
 -18  14  -4   32.18    0.96
 -18 -14   4   31.64    1.35
  20  14   0   10.79    0.83
  20  14   0   11.47    1.01
 -20  14   0    8.87    0.51
 -20 -14   0    9.30    0.76
  -1  15   1  141.64    4.14
   1 -15   1  149.06    4.17
   1  15  -1  147.25    4.19
   1  15  -1  148.10    4.14
   1  15  -1  149.91    4.20
  -1 -15  -1  150.80    4.18
  -1 -15  -1  152.13    4.20
   1 -15   1  148.36    4.12
  -1 -15  -1  147.29    4.12
   1  15  -1  151.34    4.18
   1  15  -1  146.40    4.16
  -1  15   1  144.43    4.12
  -1  15   1  143.67    4.08
  -1  15  -1  148.07    4.19
   1 -15  -1  148.59    4.17
   1 -15  -1  144.42    4.17
   1  15   1  145.57    4.13
  -1  15  -1  148.09    4.16
   1  15   1  146.35    4.14
  -1  15  -1  150.43    4.19
  -1  15  -1  146.56    4.12
  -1 -15   1  147.23    4.18
  -1 -15   1  141.44    4.12
   1 -15  -1  143.89    4.08
   1  15   1  144.36    4.11
  -1  15  -1  143.66    4.29
   1  15  -3   37.74    1.36
   1  15  -3   38.69    1.38
  -1  15   3   40.20    1.32
   1  15  -3   39.52    1.38
  -1  15   3   41.24    1.25
   1  15  -3   37.86    1.35
  -1 -15  -3   38.62    1.29
   1  15  -3   38.60    1.37
  -1 -15  -3   38.84    1.36
  -1 -15  -3   39.43    1.38
  -1  15   3   40.54    1.31
   1 -15  -3   38.71    1.36
  -1  15  -3   39.60    1.35
  -1  15  -3   38.89    1.36
   1 -15  -3   36.39    1.24
   1 -15  -3   37.80    1.36
   1  15   3   39.48    1.28
  -1  15  -3   36.66    1.36
   1  15   3   40.74    1.33
  -1  15  -3   39.21    1.38
  -1  15  -3   38.23    1.36
   1 -15   5   53.19    1.78
   1  15  -5   49.12    1.74
   1  15  -5   51.04    1.72
   1  15  -5   49.70    1.77
   1  15  -5   49.72    1.72
  -1  15   5   51.42    1.67
  -1 -15  -5   53.14    1.76
  -1 -15  -5   50.81    1.64
  -1  15   5   53.47    1.68
  -1  15   5   52.92    1.63
   1  15  -5   49.46    1.77
  -1 -15  -5   50.82    1.75
   1 -15  -5   48.92    1.73
   1  15   5   53.17    1.68
  -1  15  -5   50.97    1.77
  -1  15  -5   51.14    1.75
  -1  15  -5   52.01    1.72
   1  15   5   53.94    1.59
  -1 -15   5   51.37    1.79
   1  15   5   50.96    1.67
   1 -15  -5   49.49    1.72
  -1  15  -5   50.75    1.72
  -1  15  -5   52.66    1.78
   1 -15  -5   51.02    1.59
   1  15  -7   29.76    1.12
  -1 -15  -7   31.10    1.15
  -1 -15  -7   31.27    1.27
   1  15  -7   32.08    1.25
  -1  15   7   31.32    1.20
  -1 -15  -7   31.04    1.29
   1 -15  -7   31.36    1.29
   1  15   7   30.56    1.21
  -1  15  -7   31.15    1.33
   1 -15  -7   32.67    1.11
  -1  15  -7   32.05    1.25
  -1  15  -7   29.79    1.21
   1 -15  -7   32.07    1.30
  -1 -15  -9   31.44    1.21
   1  15  -9   31.62    1.32
  -1 -15  -9   34.08    1.42
   1  15  -9   27.90    1.41
  -1 -15  -9   33.74    1.41
   1 -15  -9   32.58    1.39
  -1  15  -9   32.34    1.30
   1 -15  -9   30.83    1.15
  -1  15  -9   31.86    1.32
   1 -15  -9   31.71    1.37
  -3  15   1   39.88    1.33
   3  15  -1   41.03    1.42
  -3  15   1   41.09    1.34
   3  15  -1   36.65    1.46
  -3 -15  -1   42.94    1.43
  -3 -15  -1   40.73    1.40
   3  15  -1   41.57    1.43
   3  15  -1   41.79    1.38
  -3 -15  -1   40.17    1.35
  -3  15   1   41.09    1.28
   3  15  -1   40.92    1.39
   3 -15  -1   41.39    1.37
   3  15   1   41.21    1.37
   3 -15  -1   41.01    1.27
  -3  15  -1   42.18    1.41
  -3  15  -1   40.08    1.36
   3 -15  -1   41.88    1.38
   3  15   1   40.36    1.35
  -3  15  -1   41.11    1.33
  -3 -15   1   40.72    1.37
  -3  15  -1   41.30    1.37
  -3 -15   1   39.64    1.40
  -3  15  -1   39.23    1.38
   3  15   1   38.36    1.44
  -3 -15  -3  209.48    5.61
  -3  15   3  204.05    5.47
   3  15  -3  201.04    5.68
   3  15  -3  194.07    5.64
  -3  15   3  197.18    5.57
  -3 -15  -3  205.28    5.67
  -3  15   3  193.82    5.57
   3  15  -3  197.25    5.65
  -3 -15  -3  204.33    5.66
   3  15  -3  199.79    5.65
   3  15  -3  200.58    5.67
   3  15   3  199.82    5.59
  -3  15  -3  203.29    5.63
  -3  15  -3  206.18    5.64
   3 -15  -3  198.86    5.47
  -3  15  -3  206.67    5.63
   3 -15  -3  210.73    5.65
  -3 -15   3  203.52    5.63
   3  15   3  201.29    5.58
   3  15   3  200.54    5.60
   3 -15  -3  198.52    5.62
  -3  15  -3  204.57    5.64
   3  15  -5   77.88    2.31
  -3 -15  -5   71.81    2.30
  -3 -15  -5   69.87    2.21
  -3 -15  -5   75.64    2.32
   3  15  -5   73.94    2.29
  -3  15   5   72.90    2.22
  -3  15   5   66.05    2.18
   3  15  -5   71.85    2.31
   3  15  -5   72.83    2.34
  -3  15   5   69.09    2.21
   3  15  -5   72.00    2.34
   3 -15   5   67.86    2.28
  -3  15  -5   71.99    2.25
  -3  15  -5   75.01    2.32
  -3 -15   5   66.41    2.37
   3  15   5   67.93    2.21
   3 -15  -5   74.94    2.46
  -3  15  -5   76.93    2.27
   3 -15  -5   69.58    2.27
   3  15   5   69.45    2.20
   3  15   5   69.91    2.05
  -3  15  -5   73.93    2.30
  -3  15  -5   72.70    2.31
   3  15  -7    9.89    0.66
  -3 -15  -7   10.34    0.71
  -3 -15  -7   10.64    0.63
  -3  15   7    9.44    0.66
   3  15  -7   10.39    0.67
  -3 -15  -7   10.42    0.69
  -3  15   7    9.94    0.60
   3  15  -7   10.33    0.61
  -3  15  -7   10.10    0.65
   3  15   7   10.68    0.68
  -3  15  -7   10.30    0.66
   3 -15  -7    9.62    0.77
  -3 -15   7    9.75    0.72
   3 -15  -7   10.57    0.49
   3 -15  -7   10.50    0.70
  -3 -15  -9   23.74    1.04
  -3 -15  -9   24.80    1.18
  -3 -15  -9   20.88    1.43
   3  15  -9   22.47    0.82
   3  15  -9   24.76    1.12
   3 -15  -9   23.25    0.86
   3 -15  -9   25.37    1.17
  -3  15  -9   24.50    1.09
   3 -15  -9   22.87    1.12
   5  15  -1   90.99    2.73
   5  15  -1   88.77    2.73
   5  15  -1   86.82    2.75
  -5 -15  -1   88.95    2.75
   5  15  -1   92.14    2.79
  -5  15   1   93.99    2.67
   5  15  -1   91.06    2.74
  -5 -15  -1   92.92    2.73
   5 -15   1   94.17    2.69
  -5  15   1   94.51    2.67
  -5  15   1   95.81    2.60
  -5 -15  -1   88.33    2.74
  -5  15  -1   90.67    2.68
  -5 -15   1   94.42    2.77
  -5 -15   1   93.40    2.74
   5  15   1   91.09    2.70
   5 -15  -1   88.30    2.69
   5  15   1   94.88    2.73
  -5  15  -1   93.49    2.69
  -5  15  -1   90.67    2.65
   5 -15  -1   90.72    2.69
   5  15   1   91.49    2.71
  -5  15  -1   88.55    2.71
  -5  15  -1   90.69    2.71
  -5  15   3    9.19    0.49
  -5 -15  -3    9.27    0.56
  -5 -15  -3    9.93    0.61
  -5 -15  -3    8.86    0.58
  -5  15   3    8.83    0.59
   5  15  -3    9.27    0.58
   5  15  -3    8.98    0.57
   5  15  -3    8.46    0.57
  -5  15   3    7.56    0.55
  -5  15   3    9.07    0.38
   5  15  -3    9.34    0.58
   5  15  -3    8.16    0.58
  -5  15  -3    8.95    0.54
  -5  15  -3    9.28    0.54
   5  15   3    8.68    0.51
   5 -15  -3    9.26    0.38
   5 -15  -3    8.68    0.54
   5 -15  -3    8.62    0.54
  -5  15  -3    9.57    0.55
  -5  15  -3    9.50    0.56
  -5  15  -3    8.83    0.53
  -5 -15   3    9.69    0.58
   5  15   3    8.23    0.51
   5  15   3    8.33    0.52
  -5 -15  -5   47.97    1.76
  -5  15   5   48.55    1.58
   5  15  -5   48.09    1.72
  -5  15   5   48.20    1.58
  -5 -15  -5   47.78    1.63
   5  15  -5   49.60    1.74
   5  15  -5   47.72    1.67
  -5  15   5   47.84    1.65
   5  15  -5   48.97    1.70
  -5 -15  -5   47.50    1.68
   5  15  -5   49.24    1.67
  -5  15  -5   46.34    1.66
  -5  15  -5   46.49    1.72
  -5  15  -5   47.27    1.67
   5  15   5   52.56    1.44
   5  15   5   47.74    1.59
   5  15   5   49.56    1.61
   5 -15  -5   47.85    1.38
   5 -15  -5   47.28    1.64
   5 -15  -5   47.50    1.65
  -5  15  -5   47.77    1.66
  -5  15  -5   49.24    2.04
  -5 -15   5   47.15    1.90
  -5  15   7   13.32    0.68
   5  15  -7   12.22    0.70
  -5 -15  -7   12.07    0.77
  -5 -15  -7   11.93    0.71
   5  15  -7   12.18    0.74
  -5  15   7   12.48    0.67
  -5 -15  -7   12.04    0.77
   5  15  -7   11.43    0.72
   5 -15  -7   11.12    0.72
  -5  15  -7   11.11    0.66
   5 -15  -7   11.21    0.73
  -5  15  -7   13.12    0.78
  -5  15  -7   12.62    0.71
   5 -15  -7   11.72    0.43
   5  15  -9   19.60    0.98
  -5 -15  -9   20.95    1.00
   5  15  -9   19.89    0.81
  -5 -15  -9   21.61    1.10
   5 -15  -9   20.54    1.05
  -5  15  -9   19.47    0.96
  -5  15  -9   20.43    0.99
   7  15  -1   72.61    2.29
   7  15  -1   73.20    2.30
   7  15  -1   73.38    2.27
  -7  15   1   73.16    2.20
  -7 -15  -1   70.94    2.29
  -7  15   1   78.59    2.11
   7  15  -1   70.02    2.26
   7  15  -1   74.33    2.31
  -7  15   1   74.34    2.19
  -7 -15  -1   71.47    2.28
  -7 -15  -1   67.16    2.28
   7 -15  -1   72.27    2.21
  -7 -15   1   79.61    2.33
   7  15   1   76.10    2.33
   7  15   1   74.43    2.29
  -7  15  -1   71.63    2.17
  -7  15  -1   72.49    2.23
  -7  15  -1   71.26    2.19
   7  15   1   76.88    2.25
  -7  15  -1   71.80    2.19
  -7  15  -1   71.68    2.23
   7  15   1   76.44    2.26
  -7 -15   1   78.11    2.31
   7  15  -3  215.21    5.89
  -7 -15  -3  213.66    5.91
   7  15  -3  216.20    5.92
  -7  15   3  205.50    5.76
   7  15  -3  211.61    5.91
  -7  15   3  216.81    6.00
   7  15  -3  209.98    5.88
  -7 -15  -3  207.37    5.90
   7  15  -3  204.03    5.89
  -7 -15  -3  209.71    5.88
  -7  15   3  208.94    5.77
  -7  15  -3  218.55    6.25
  -7  15  -3  213.84    5.83
  -7  15  -3  213.90    5.84
   7 -15  -3  209.77    5.85
   7  15   3  204.01    5.86
  -7 -15   3  191.90    5.85
  -7  15  -3  208.69    5.81
  -7  15  -3  211.29    5.81
   7 -15  -3  207.31    5.81
   7  15   3  208.27    5.83
   7  15  -5   71.09    2.65
  -7  15   5   65.73    2.08
   7  15  -5   67.43    2.18
  -7 -15  -5   65.08    2.21
  -7  15   5   66.48    2.21
  -7 -15  -5   69.00    2.23
   7  15  -5   70.25    2.29
   7  15  -5   64.99    2.26
   7  15  -5   67.53    2.18
  -7  15   5   67.19    2.08
  -7 -15  -5   70.13    2.21
   7 -15  -5   67.38    2.15
  -7  15  -5   66.44    2.11
  -7  15  -5   68.27    2.20
   7 -15  -5   66.34    2.15
   7  15   5   67.04    2.11
  -7  15  -5   70.52    2.19
  -7 -15   5   66.68    2.31
  -7  15  -5   72.76    2.43
  -7  15  -5   65.19    2.11
  -7 -15  -7   15.66    0.88
  -7  15   7   15.72    0.78
  -7 -15  -7   15.79    0.88
   7  15  -7   14.77    0.80
  -7  15   7   15.81    0.76
  -7 -15  -7   15.27    0.84
   7  15  -7   14.99    0.84
  -7  15  -7   14.93    0.77
   7 -15  -7   15.57    0.83
  -7  15  -7   15.31    0.79
  -7  15  -7   14.29    0.84
   7 -15  -7   14.81    0.81
   9  15  -1   91.53    2.83
  -9 -15  -1   90.12    2.84
   9  15  -1   87.54    2.78
  -9  15   1   96.68    2.61
   9  15  -1   91.25    2.81
  -9 -15  -1   91.96    2.85
   9  15  -1   91.93    2.85
  -9 -15  -1   89.26    2.83
   9  15  -1   93.21    2.84
  -9  15   1   97.78    2.71
  -9  15   1   98.54    2.71
  -9 -15   1   91.83    2.84
   9  15   1   98.27    2.87
  -9  15  -1   92.36    2.75
  -9  15  -1   92.82    2.71
  -9  15  -1   90.99    2.70
  -9  15  -1   91.12    2.74
  -9  15  -1   92.17    2.70
  -9 -15   1   95.74    2.85
   9  15   1  101.41    2.89
   9  15   1   99.48    2.80
   9  15   1   97.40    2.78
   9 -15  -1   92.66    2.72
  -9 -15  -3   91.46    2.77
   9  15  -3   90.82    2.73
  -9 -15  -3   86.84    2.74
  -9  15   3   88.69    2.59
  -9 -15  -3   89.09    2.74
   9  15  -3   89.36    2.76
  -9  15   3   89.54    2.86
   9  15  -3   91.33    2.76
  -9  15   3   89.67    2.67
   9  15  -3   85.68    2.71
  -9  15  -3   89.99    2.65
   9  15   3   87.00    2.64
  -9  15  -3   90.79    2.65
  -9  15  -3   87.93    2.62
   9  15   3   87.26    2.73
   9  15   3   89.24    2.66
  -9  15  -3   90.45    2.67
  -9  15  -3   88.14    2.63
  -9 -15   3   85.37    2.72
   9 -15  -3   91.65    2.65
   9 -15  -3   87.04    2.64
  -9 -15  -5   69.22    2.30
  -9  15   5   72.21    2.36
   9  15  -5   70.11    2.38
  -9 -15  -5   67.47    2.28
  -9  15   5   71.20    2.15
   9  15  -5   69.45    2.25
  -9 -15  -5   70.19    2.31
  -9  15   5   70.03    2.15
   9  15  -5   70.48    2.26
   9 -15  -5   72.86    2.23
   9 -15  -5   66.67    2.19
  -9 -15   5   71.36    2.41
  -9  15  -5   71.75    2.23
  -9  15  -5   68.59    2.15
  -9  15  -5   69.53    2.16
  -9  15  -5   68.93    2.22
  -9 -15  -7   21.91    1.07
  -9 -15  -7   20.90    1.05
  -9  15   7   23.04    0.96
  -9 -15  -7   20.56    1.03
   9  15  -7   19.38    1.02
  -9  15   7   21.24    0.93
   9  15  -7   21.43    0.99
   9  15  -7   19.38    0.98
   9 -15  -7   20.39    0.96
  -9  15  -7   20.57    1.00
  -9  15  -7   21.98    0.94
   9 -15  -7   21.43    1.00
  -9  15  -7   21.33    0.92
 -11  15   1   53.21    1.51
 -11  15   1   51.60    1.60
  11  15  -1   51.92    1.75
  11  15  -1   51.45    1.72
 -11 -15  -1   51.16    1.87
  11  15  -1   51.36    1.75
 -11  15   1   52.94    1.60
 -11  15   1   53.58    1.95
  11  15  -1   52.26    1.80
 -11 -15  -1   51.06    1.77
 -11 -15  -1   49.51    2.03
  11  15  -1   52.09    1.73
  11  15   1   53.55    1.78
 -11  15  -1   52.39    1.60
  11  15   1   51.64    1.79
 -11  15  -1   51.59    1.62
  11 -15  -1   52.66    1.60
  11  15   1   51.99    1.68
  11  15   1   52.18    1.77
  11  15   1   54.85    1.71
 -11  15  -1   52.23    1.60
 -11 -15   1   54.22    1.88
 -11  15  -1   53.94    1.66
 -11  15  -1   53.39    1.65
 -11 -15  -3   15.96    0.79
  11  15  -3   14.32    0.74
  11  15  -3   13.85    0.81
  11  15  -3   13.34    0.71
  11  15  -3   13.35    0.79
 -11  15   3   13.52    0.84
 -11 -15  -3   14.22    0.79
  11  15  -3   14.27    0.92
 -11  15   3   13.84    0.60
 -11  15   3   13.71    0.60
 -11 -15  -3   15.73    0.80
  11 -15  -3   12.57    0.63
 -11 -15   3   14.27    0.76
 -11  15  -3   13.83    0.62
 -11  15  -3   13.35    0.63
 -11  15  -3   13.83    0.68
 -11  15  -3   13.68    0.64
  11  15   3   15.29    0.69
  11 -15  -3   13.68    0.64
 -11  15  -3   14.11    0.63
 -11  15   5   43.83    1.47
 -11 -15  -5   47.70    1.70
  11  15  -5   42.89    1.56
 -11 -15  -5   42.84    1.62
  11  15  -5   45.82    1.59
 -11  15   5   44.99    1.73
 -11  15   5   45.17    1.48
 -11 -15  -5   44.48    1.64
  11  15  -5   46.63    1.78
  11 -15  -5   45.19    1.52
 -11  15  -5   44.72    1.48
 -11 -15   5   44.95    1.72
 -11  15  -5   44.16    1.53
 -11  15  -5   41.61    1.51
 -11 -15   5   43.35    1.60
 -11  15  -5   43.15    1.46
  11  15  -7    4.66    0.48
 -11 -15  -7    5.76    0.62
 -11 -15  -7    5.84    0.61
  11  15  -7    5.22    0.61
 -11  15   7    5.20    0.48
  11  15  -7    5.70    0.54
  11 -15  -7    6.39    0.54
 -11  15  -7    5.05    0.44
 -11  15  -7    4.46    0.50
 -11  15  -7    3.87    0.46
  11 -15  -7    5.64    0.50
 -13  15   1   37.02    1.27
 -13  15   1   38.65    1.20
 -13  15   1   37.38    1.58
 -13  15   1   37.24    1.10
  13  15  -1   38.94    1.38
  13  15  -1   38.53    1.38
 -13 -15  -1   38.11    1.45
  13  15  -1   38.07    1.63
 -13  15   1   37.96    1.19
 -13 -15  -1   37.22    1.40
  13  15   1   36.17    1.37
  13  15   1   36.99    1.39
 -13  15  -1   37.78    1.23
 -13  15  -1   36.59    1.58
 -13 -15   1   38.79    1.45
 -13  15  -1   38.65    1.25
 -13  15  -1   37.93    1.30
 -13  15  -1   38.67    1.21
 -13  15  -1   38.81    1.25
 -13  15   3   36.48    1.21
 -13  15   3   37.42    1.57
 -13  15   3   37.15    1.21
 -13 -15  -3   38.23    1.42
 -13 -15  -3   36.80    1.41
 -13 -15  -3   36.35    1.45
  13  15  -3   36.78    1.36
  13  15  -3   36.78    1.61
  13  15  -3   36.40    1.35
  13  15   3   37.22    1.31
 -13  15  -3   36.00    1.22
  13 -15  -3   36.45    1.22
 -13  15  -3   41.96    1.74
 -13  15  -3   36.16    1.22
  13 -15  -3   36.64    1.23
 -13  15  -3   34.76    1.20
 -13  15  -3   37.97    1.21
 -13 -15   3   36.11    1.41
  13  15   3   38.10    1.42
  13  15  -5   30.31    1.21
  13  15  -5   32.44    1.24
  13  15  -5   31.31    1.46
 -13 -15  -5   31.17    1.35
 -13 -15  -5   30.59    1.30
 -13  15   5   29.66    1.12
 -13 -15  -5   32.61    1.32
  13 -15  -5   31.12    1.15
 -13  15  -5   32.36    1.16
 -13  15  -5   31.76    1.10
 -13 -15   5   31.33    1.28
 -13  15  -5   32.16    1.16
 -13  15  -5   31.32    1.11
  13 -15  -5   30.56    1.16
 -15  15   1   35.43    1.21
 -15 -15  -1   37.65    1.48
  15  15  -1   38.95    1.68
  15  15  -1   37.72    1.35
 -15 -15  -1   37.05    1.39
 -15  15   1   35.01    1.13
  15  15  -1   37.87    1.57
  15  15   1   34.71    1.34
 -15 -15   1   37.92    1.46
  15  15   1   37.31    1.47
 -15  15  -1   37.39    1.13
 -15  15  -1   38.02    1.15
  15  15   1   36.76    1.65
 -15  15  -1   36.71    1.22
 -15  15  -1   35.61    1.15
 -15  15  -1   37.54    1.18
 -15  15   3   37.63    1.22
 -15 -15  -3   36.88    1.44
  15  15  -3   37.70    1.67
 -15 -15  -3   37.63    1.52
  15  15  -3   40.20    1.72
  15  15  -3   36.69    1.37
  15  15  -3   37.19    1.37
 -15  15   3   39.01    1.23
 -15 -15  -3   36.98    1.44
  15  15   3   38.72    1.69
 -15  15  -3   37.52    1.19
  15  15   3   37.86    1.43
  15  15   3   41.99    1.54
 -15  15  -3   38.91    1.21
  15  15   3   39.66    1.40
 -15  15  -3   35.49    1.34
 -15  15  -3   37.99    1.21
 -15 -15   3   38.46    1.48
  15 -15  -3   36.76    1.19
  15  15  -5   11.01    0.68
  15  15  -5   11.78    0.95
 -15  15   5   11.00    0.59
 -15 -15  -5   12.08    0.77
  15  15  -5   12.09    0.68
 -15  15   5   10.80    0.58
 -15  15  -5   12.01    0.53
 -15  15  -5   12.15    0.56
  15  15   5   10.55    0.89
  15 -15  -5   12.28    0.61
 -15 -15   5   12.03    0.76
 -15  15  -5   11.37    0.59
 -17  15   1   23.54    0.82
 -17 -15  -1   23.73    1.15
  17  15  -1   23.82    0.97
  17  15  -1   25.36    1.38
 -17  15   1   23.38    0.77
 -17  15   1   24.07    0.85
  17  15  -1   26.46    1.12
  17  15  -1   24.35    1.24
 -17 -15  -1   23.52    1.04
 -17  15   1   24.92    0.79
 -17  15  -1   24.45    0.77
 -17  15  -1   24.27    0.90
  17  15   1   23.78    1.15
 -17  15  -1   24.48    0.89
  17  15   1   24.19    1.00
 -17  15  -1   25.00    0.75
  17  15   1   23.79    0.99
 -17  15  -1   24.15    0.74
 -17 -15   1   23.57    1.13
 -17  15  -1   25.11    0.74
  17  15   1   23.85    1.34
 -17 -15  -3    6.12    0.56
 -17  15   3    7.20    0.40
  17  15  -3    6.74    0.50
 -17  15   3    6.88    0.38
  17  15  -3    5.60    0.70
  17  15  -3    7.20    0.83
  17  15  -3    6.19    0.49
 -17 -15  -3    6.78    0.75
 -17  15  -3    6.76    0.30
 -17 -15   3    6.88    0.62
 -17  15  -3    6.38    0.29
 -17  15  -3    7.11    0.33
  17  15   3    7.15    0.57
 -17  15  -3    6.53    0.32
  17  15   3    7.06    0.57
  17  15   3    7.85    0.83
  19  15  -1    9.32    0.97
  19  15  -1    9.39    0.64
  19  15  -1    9.09    0.80
  19  15  -1    6.74    0.47
 -19 -15  -1    8.61    0.75
 -19  15  -1    9.28    0.48
  19  15   1    9.25    0.72
  19  15   1    7.01    0.62
  19  15   1    7.91    0.92
   0  16   0    6.07    0.49
   0 -16   0    6.05    0.46
   0  16   0    5.98    0.41
   0  16   0    5.49    0.42
   0 -16   0    6.65    0.49
   0  16   0    5.92    0.43
   0 -16   0    6.05    0.42
   0 -16   2   -0.14    0.16
   0  16   2    0.01    0.16
   0  16  -2   -0.11    0.17
   0 -16  -2    0.03    0.15
   0  16   2   -0.09    0.14
   0 -16  -2   -0.02    0.20
   0  16   2    0.04    0.14
   0  16  -2   -0.23    0.15
   0  16  -2    0.02    0.21
   0  16  -2   -0.22    0.18
   0  16   4   33.98    1.21
   0  16   4   33.69    1.20
   0 -16  -4   33.19    1.27
   0  16  -4   33.62    1.27
   0 -16  -4   34.60    1.28
   0  16  -4   34.86    1.27
   0 -16  -4   33.01    1.15
   0  16  -4   32.44    1.28
   0  16  -4   34.87    1.31
   0  16  -4   33.34    1.27
   0 -16  -6    0.16    0.23
   0 -16  -6    0.20    0.17
   0  16   6    0.01    0.22
   0 -16  -6   -0.14    0.23
   0  16  -6   -0.06    0.22
   0  16   6   -0.16    0.18
   0  16  -6   -0.25    0.21
   0  16   6    0.08    0.14
   0  16  -6   -0.12    0.22
   0 -16  -8   13.09    0.85
   0 -16  -8   13.66    0.68
   0  16  -8   13.11    0.59
   0 -16  -8   13.77    0.86
   0  16  -8   13.63    0.78
   0  16  -8   13.91    0.79
  -2  16   0  306.83    8.28
  -2 -16   0  299.12    8.24
   2  16   0  295.05    8.20
   2  16   0  308.39    8.20
  -2  16   0  299.39    8.14
   2  16   0  298.82    8.21
   2 -16   0  298.81    8.21
   2  16   0  297.58    8.26
  -2 -16   0  309.46    8.25
  -2  16   0  296.09    8.24
  -2  16   0  303.37    8.19
   2 -16   0  303.66    8.22
  -2 -16   0  294.28    8.18
  -2 -16  -2   63.80    2.04
  -2 -16  -2   61.85    2.03
  -2 -16  -2   61.20    1.96
   2  16  -2   63.05    2.04
   2  16  -2   63.69    2.05
   2  16  -2   64.97    2.04
  -2  16   2   64.71    1.98
   2  16  -2   61.59    2.00
  -2  16   2   61.97    1.96
  -2  16   2   64.99    1.90
   2  16   2   63.15    1.99
   2  16   2   63.63    1.96
   2 -16  -2   64.94    1.90
  -2  16  -2   62.58    2.01
  -2  16  -2   62.48    2.02
  -2  16  -2   64.94    2.02
  -2 -16   2   68.01    2.02
  -2  16  -2   65.62    2.04
   2  16   2   63.57    1.98
   2 -16  -2   63.79    2.02
   2 -16  -2   63.37    2.02
  -2  16  -2   63.24    1.99
  -2 -16  -4  255.70    7.14
   2  16  -4  257.61    7.12
   2  16  -4  257.46    7.16
  -2 -16  -4  263.50    7.04
  -2  16   4  255.31    7.04
  -2  16   4  251.86    7.04
  -2 -16  -4  247.59    7.12
  -2  16   4  261.00    7.10
   2  16  -4  261.64    7.18
   2  16  -4  256.54    7.12
   2 -16  -4  254.10    6.94
   2  16   4  250.99    7.05
  -2  16  -4  256.54    7.10
   2  16   4  251.61    7.05
  -2  16  -4  265.13    7.11
   2 -16  -4  260.90    7.30
  -2  16  -4  258.04    7.12
   2 -16  -4  249.09    7.11
  -2  16  -4  246.44    7.13
  -2  16  -4  268.82    7.16
  -2 -16  -6    0.80    0.30
  -2  16   6    0.86    0.27
   2  16  -6    0.68    0.27
  -2  16   6    0.79    0.24
  -2  16   6    1.31    0.24
   2  16  -6    0.57    0.28
  -2 -16  -6    0.94    0.24
   2  16  -6    0.68    0.26
  -2 -16  -6    0.80    0.29
   2  16  -6    1.19    0.34
  -2  16  -6    0.64    0.25
   2  16   6    0.65    0.23
   2 -16  -6    0.76    0.29
   2 -16  -6    0.60    0.27
  -2  16  -6    0.49    0.24
   2 -16  -6    0.84    0.19
  -2  16  -6    0.76    0.28
   2  16  -8   71.92    2.38
  -2 -16  -8   72.12    2.45
  -2  16   8   72.65    2.34
  -2 -16  -8   72.52    2.29
   2  16  -8   69.38    2.19
   2  16  -8   71.80    2.37
  -2 -16  -8   74.69    2.47
  -2  16  -8   70.95    2.35
   2 -16  -8   74.76    2.46
   2 -16  -8   71.88    2.16
  -2  16  -8   67.62    2.07
   2 -16  -8   72.59    2.43
  -2  16  -8   74.08    2.37
  -4  16   0   21.17    0.85
   4  16   0   22.17    0.89
   4  16   0   21.75    0.88
  -4  16   0   21.21    0.82
   4  16   0   20.88    0.87
   4 -16   0   22.10    0.99
  -4 -16   0   22.10    0.93
  -4 -16   0   20.06    0.91
  -4 -16   0   22.78    0.90
   4  16   0   20.99    0.94
  -4  16   0   21.28    0.90
  -4  16   0   22.98    0.86
  -4  16   2    7.47    0.39
   4  16  -2    7.88    0.55
   4  16  -2    7.79    0.55
  -4 -16  -2    6.97    0.53
  -4  16   2    7.18    0.46
   4  16  -2    8.35    0.54
  -4 -16  -2    7.46    0.56
  -4 -16  -2    7.28    0.50
  -4  16   2    7.59    0.48
   4  16  -2    7.87    0.57
   4  16  -2    7.26    0.55
  -4  16  -2    7.53    0.51
   4  16   2    7.74    0.49
  -4  16  -2    8.69    0.54
   4 -16  -2    7.51    0.51
  -4 -16   2    7.69    0.53
   4 -16  -2    8.10    0.43
  -4  16  -2    7.76    0.51
   4 -16  -2    7.10    0.49
   4  16   2    8.12    0.50
   4  16   2    6.97    0.47
  -4  16  -2    7.46    0.48
  -4  16  -2    7.61    0.52
  -4  16   4    4.81    0.40
   4  16  -4    5.36    0.53
  -4 -16  -4    5.00    0.50
   4  16  -4    5.94    0.52
   4  16  -4    5.87    0.52
  -4 -16  -4    4.99    0.49
  -4  16   4    4.99    0.41
   4  16  -4    5.06    0.48
  -4  16   4    5.68    0.48
  -4 -16  -4    4.65    0.44
  -4  16  -4    5.42    0.47
   4 -16  -4    4.69    0.47
   4  16   4    5.43    0.68
  -4  16  -4    5.40    0.46
   4 -16  -4    5.52    0.31
   4  16   4    4.64    0.41
  -4  16  -4    5.91    0.50
  -4  16  -4    5.15    0.48
  -4  16  -4    5.69    0.48
   4 -16  -4    5.85    0.51
  -4 -16  -6    0.92    0.26
  -4  16   6    0.72    0.24
  -4  16   6    0.59    0.24
   4  16  -6    0.61    0.26
  -4  16   6    0.34    0.25
  -4 -16  -6    0.98    0.32
   4  16  -6    0.66    0.31
  -4 -16  -6    0.79    0.30
   4  16  -6    0.49    0.26
   4 -16  -6    0.75    0.26
   4 -16  -6    0.96    0.15
  -4  16  -6    0.71    0.25
   4 -16  -6    0.83    0.30
  -4  16  -6    1.00    0.27
   4  16   6    0.90    0.25
  -4  16  -6    0.65    0.25
   4  16  -8   11.96    0.74
  -4 -16  -8   10.62    0.77
  -4 -16  -8   10.72    0.69
  -4 -16  -8   11.71    0.81
   4  16  -8   10.73    0.61
   4  16  -8    9.61    0.69
   4 -16  -8   11.63    0.78
   4 -16  -8   11.99    0.55
  -4  16  -8   11.10    0.72
  -4  16  -8   10.29    0.68
   4 -16  -8   11.25    0.74
  -6 -16   0  275.06    7.57
  -6 -16   0  277.30    7.58
  -6  16   0  270.07    7.46
  -6  16   0  271.67    7.46
  -6 -16   0  268.12    7.54
   6 -16   0  278.25    7.49
   6  16   0  275.03    7.76
   6  16   0  281.15    7.60
  -6  16   0  268.11    7.52
   6  16   0  274.71    7.52
  -6  16   0  274.90    7.43
   6  16   0  274.82    7.55
   6  16   0  274.29    7.53
  -6 -16  -2  111.79    3.37
   6  16  -2  113.29    3.36
   6  16  -2  113.83    3.37
  -6  16   2  116.26    3.14
  -6  16   2  111.92    3.25
   6  16  -2  110.68    3.35
  -6 -16  -2  117.05    3.35
  -6  16   2  111.55    3.25
  -6 -16  -2  111.58    3.37
   6  16  -2  112.11    3.36
   6  16  -2  112.03    3.36
  -6 -16   2  117.09    3.36
   6  16   2  113.50    3.31
  -6  16  -2  114.68    3.29
   6  16   2  113.53    3.30
  -6  16  -2  114.05    3.28
  -6  16  -2  112.12    3.29
  -6  16  -2  111.34    3.31
  -6  16  -2  114.55    3.31
   6 -16  -2  111.89    3.29
   6  16   2  114.66    3.34
   6  16  -4  172.17    4.88
   6  16  -4  169.11    4.92
  -6 -16  -4  169.11    4.86
   6  16  -4  167.01    4.90
  -6  16   4  174.62    4.78
  -6 -16  -4  166.92    4.89
  -6  16   4  170.40    4.93
  -6  16   4  167.96    4.77
  -6 -16  -4  167.17    4.91
   6  16  -4  174.14    4.94
   6  16  -4  162.93    4.86
  -6 -16   4  181.52    5.34
  -6  16  -4  170.15    4.92
   6  16   4  168.30    4.80
   6 -16  -4  169.88    4.83
   6 -16  -4  167.35    4.84
  -6  16  -4  174.54    4.86
  -6  16  -4  171.64    4.83
   6  16   4  170.78    4.81
  -6 -16  -6    6.24    0.54
   6  16  -6    6.38    0.66
   6  16  -6    6.87    0.55
  -6 -16  -6    5.99    0.60
   6  16  -6    6.33    0.56
   6  16  -6    5.71    0.57
  -6  16   6    5.74    0.47
  -6 -16  -6    5.97    0.58
  -6  16   6    6.40    0.51
   6 -16  -6    7.30    0.57
  -6  16  -6    6.77    0.57
  -6  16  -6    6.39    0.58
   6 -16  -6    6.77    0.56
  -6  16  -6    7.13    0.54
  -6  16  -6    6.87    0.51
  -6 -16  -8   49.67    1.82
   6  16  -8   52.20    1.84
   6  16  -8   52.27    1.86
  -6 -16  -8   53.66    2.37
  -6 -16  -8   52.19    1.91
  -6  16   8   48.98    1.78
   6 -16  -8   51.85    1.85
   6 -16  -8   50.97    1.87
  -6  16  -8   49.76    1.92
  -6  16  -8   52.17    1.83
   8  16   0  504.59   13.67
  -8  16   0  511.71   13.53
   8  16   0  506.72   13.71
   8  16   0  516.61   13.73
  -8  16   0  508.90   13.58
   8 -16   0  515.63   13.59
  -8 -16   0  494.41   13.71
   8  16   0  507.14   13.66
  -8  16   2    1.93    0.27
   8  16  -2    2.30    0.35
  -8 -16  -2    1.74    0.33
  -8  16   2    2.18    0.19
  -8  16   2    2.24    0.41
  -8  16   2    2.29    0.28
  -8 -16  -2    1.47    0.32
  -8 -16  -2    2.39    0.36
   8  16  -2    2.50    0.34
   8  16  -2    1.63    0.56
   8  16  -2    2.11    0.33
   8  16  -2    2.38    0.36
   8  16   2    2.02    0.30
  -8  16  -2    2.35    0.29
   8  16   2    1.77    0.28
  -8  16  -2    1.61    0.27
   8 -16  -2    1.79    0.28
  -8  16  -2    2.33    0.30
  -8  16  -2    1.43    0.26
  -8 -16   2    2.16    0.34
  -8  16  -2    1.86    0.28
  -8 -16  -4    0.98    0.31
  -8 -16  -4    0.76    0.28
   8  16  -4    0.82    0.29
   8  16  -4    1.16    0.29
   8  16  -4    0.55    0.32
   8  16  -4    0.96    0.28
  -8  16   4    0.63    0.20
  -8  16   4    0.68    0.28
  -8  16   4    0.95    0.23
  -8 -16   4    1.30    0.30
  -8  16  -4    0.94    0.24
   8 -16  -4    1.07    0.25
   8  16   4    1.00    0.25
   8 -16  -4    1.16    0.27
  -8  16  -4    0.73    0.23
  -8  16  -4    1.23    0.29
  -8  16  -4    0.80    0.24
  -8  16  -4    0.67    0.23
  -8 -16  -6    1.49    0.35
  -8 -16  -6    0.95    0.31
  -8  16   6    0.85    0.23
  -8  16   6    1.30    0.27
   8  16  -6    1.59    0.39
   8  16  -6    1.29    0.32
  -8 -16  -6    1.65    0.36
  -8  16   6    1.62    0.33
   8  16  -6    1.44    0.35
   8 -16  -6    1.30    0.32
   8 -16  -6    1.18    0.28
  -8  16  -6    0.93    0.31
  -8  16  -6    1.17    0.26
  -8  16  -6    0.97    0.25
  -8  16  -6    1.28    0.31
  -8  16   8    9.29    0.77
   8  16  -8    9.89    0.71
  -8 -16  -8    9.83    0.73
  -8 -16  -8   10.21    0.78
  -8 -16  -8   10.42    0.78
   8  16  -8    9.30    0.67
  -8  16  -8   10.78    0.65
   8 -16  -8   10.92    0.74
  -8  16  -8    9.35    0.73
   8 -16  -8   10.22    0.72
  -8  16  -8   10.49    0.67
  10  16   0  154.26    4.36
 -10 -16   0  143.79    4.38
  10  16   0  152.19    4.29
 -10  16   0  146.47    4.25
 -10  16   0  153.34    4.15
  10  16   0  149.98    4.38
 -10 -16   0  152.22    4.46
  10  16   0  151.04    4.30
  10  16   0  151.27    4.36
 -10  16   0  151.98    4.19
 -10  16   0  144.26    4.18
 -10 -16  -2   21.32    0.95
 -10 -16  -2   20.39    0.95
 -10  16   2   21.25    0.62
  10  16  -2   20.81    0.94
  10  16  -2   20.59    0.95
 -10  16   2   20.66    0.80
 -10  16   2   21.64    0.80
  10  16  -2   20.54    0.91
  10  16  -2   20.56    0.91
 -10  16   2   21.61    1.06
  10  16  -2   21.17    0.94
 -10 -16  -2   19.85    0.97
  10  16   2   19.72    0.85
  10  16   2   19.74    0.85
  10 -16  -2   21.12    0.83
 -10  16  -2   20.79    0.86
 -10  16  -2   19.96    0.83
  10  16   2   21.06    0.95
 -10 -16   2   20.73    0.96
  10  16   2   20.74    0.97
 -10  16  -2   20.84    0.81
 -10  16  -2   20.18    0.84
 -10  16  -2   21.71    0.82
  10 -16  -2   19.23    0.82
  10  16  -4  119.73    3.47
  10  16  -4  114.25    3.45
 -10  16   4  116.80    3.33
 -10 -16  -4  115.14    3.50
 -10 -16  -4  112.71    3.49
 -10 -16  -4  111.66    3.50
 -10  16   4  114.67    3.59
  10  16  -4  117.54    3.66
 -10  16  -4  116.18    3.35
 -10  16  -4  113.82    3.38
 -10  16  -4  115.68    3.35
  10 -16  -4  112.76    3.37
 -10  16  -4  113.35    3.43
  10 -16  -4  115.09    3.39
 -10  16  -4  117.13    3.39
  10  16   4  118.01    3.27
 -10 -16   4  116.60    3.48
  10  16  -6   10.66    0.68
 -10  16   6    9.97    0.72
 -10 -16  -6    9.85    0.73
 -10  16   6   10.18    0.59
 -10 -16  -6   10.07    0.73
 -10  16   6   10.36    0.61
 -10 -16  -6   10.10    0.72
  10  16  -6    9.82    0.65
  10  16  -6    9.83    0.78
 -10  16  -6   10.32    0.59
 -10  16  -6   10.44    0.65
  10 -16  -6   10.49    0.66
 -10  16  -6   10.04    0.62
 -10  16  -6   10.50    0.69
  10 -16  -6   11.13    0.66
 -12  16   0    1.30    0.38
  12  16   0    0.71    0.27
 -12 -16   0    0.75    0.30
 -12  16   0    0.59    0.22
 -12  16   0    1.09    0.19
 -12  16   0    0.93    0.17
  12  16   0    0.35    0.25
 -12 -16   0    0.80    0.27
 -12  16   0    1.05    0.22
 -12  16   0    0.79    0.17
 -12 -16  -2   10.10    0.68
  12  16  -2    9.57    0.80
  12  16  -2   10.08    0.63
 -12 -16  -2    8.86    0.62
 -12 -16  -2    9.40    0.65
 -12  16   2    9.21    0.72
 -12  16   2    8.92    0.47
 -12  16   2    8.60    0.48
  12  16  -2    9.12    0.62
 -12  16  -2    9.14    0.52
 -12  16  -2   10.22    0.50
 -12  16  -2    9.96    0.49
 -12  16  -2    8.36    0.51
 -12 -16   2   10.26    0.67
  12  16   2    9.83    0.66
 -12  16  -2    9.18    0.50
  12 -16  -2   10.34    0.51
 -12  16   4   18.54    1.02
 -12 -16  -4   18.85    0.96
 -12 -16  -4   20.64    1.00
 -12 -16  -4   19.44    0.96
 -12  16   4   18.93    0.77
 -12  16   4   19.51    0.78
  12  16  -4   18.71    0.90
  12  16  -4   19.11    1.11
  12  16  -4   18.50    0.89
  12 -16  -4   18.09    0.82
  12  16   4   19.10    0.75
 -12  16  -4   18.78    0.81
 -12  16  -4   17.60    0.79
  12 -16  -4   19.05    0.82
 -12 -16   4   18.89    0.94
 -12  16  -4   20.52    0.80
 -12  16  -4   18.64    0.77
 -12 -16  -6    2.09    0.40
 -12  16   6    1.71    0.29
  12  16  -6    2.38    0.48
  12  16  -6    1.50    0.32
 -12 -16  -6    1.36    0.35
 -12 -16  -6    1.92    0.40
  12  16  -6    1.41    0.34
 -12  16   6    2.00    0.30
 -12  16  -6    1.10    0.29
 -12  16  -6    2.12    0.32
 -12  16  -6    1.86    0.33
  12 -16  -6    1.94    0.31
 -12  16  -6    1.53    0.25
 -14 -16   0  119.65    3.68
 -14  16   0  124.36    3.39
 -14  16   0  117.07    3.43
  14  16   0  117.86    3.58
  14  16   0  125.09    3.94
  14  16   0  123.37    3.61
 -14  16   0  121.10    3.46
 -14  16   0  117.94    3.37
 -14 -16   0  123.86    3.64
 -14  16   0  121.47    3.42
 -14 -16  -2    1.43    0.32
  14  16  -2    1.54    0.30
 -14 -16  -2    1.61    0.37
 -14  16   2    1.94    0.24
 -14  16   2    1.56    0.21
  14  16  -2    2.49    0.56
  14  16  -2    1.48    0.29
 -14 -16  -2    1.66    0.34
 -14  16  -2    1.81    0.27
 -14  16  -2    1.72    0.24
 -14  16  -2    2.09    0.25
  14  16   2    2.25    0.54
 -14  16  -2    2.19    0.39
  14  16   2    1.64    0.33
  14 -16  -2    1.60    0.29
  14  16   2    1.57    0.32
 -14 -16   2    1.37    0.33
  14  16   2    2.33    0.38
 -14  16  -2    1.61    0.20
 -14  16   4  115.21    3.34
 -14 -16  -4  121.40    3.60
 -14  16   4  115.23    3.34
  14  16  -4  116.44    3.49
 -14 -16  -4  114.52    3.56
  14  16  -4  122.33    3.84
 -14 -16  -4  115.62    3.63
  14  16  -4  119.89    3.49
  14 -16  -4  114.63    3.34
 -14  16  -4  114.29    3.34
  14  16   4  115.04    3.78
 -14  16  -4  116.51    3.35
  14  16   4  118.55    3.58
  14  16   4  118.80    3.35
 -14  16  -4  113.80    3.30
 -14  16  -4  116.84    3.32
 -14 -16   4  114.09    3.56
  14 -16  -4  115.64    3.36
 -14 -16  -6   17.43    1.01
  14  16  -6   16.50    0.89
  14  16  -6   18.54    0.90
 -14 -16  -6   19.38    1.01
 -14 -16  -6   19.21    1.01
  14  16  -6   18.26    1.11
 -14  16  -6   15.79    0.73
 -14  16  -6   16.83    0.82
  14  16   6   18.28    1.10
 -14  16  -6   16.77    0.75
  16  16   0    7.96    0.56
  16  16   0    9.31    0.88
 -16  16   0    7.77    0.44
 -16  16   0    7.97    0.39
  16  16   0    7.52    0.57
 -16  16   0    9.11    0.40
 -16  16   0    7.77    0.36
  16  16   0    8.46    0.70
 -16  16   0    8.11    0.58
 -16 -16   0    8.28    0.69
 -16  16   0    9.13    0.45
  16  16  -2    1.94    0.36
 -16 -16  -2    1.86    0.36
 -16  16   2    1.52    0.24
 -16 -16  -2    0.96    0.34
  16  16  -2    1.45    0.50
 -16  16   2    1.60    0.20
 -16  16   2    1.39    0.20
  16  16  -2    1.88    0.54
  16  16  -2    1.34    0.27
 -16  16  -2    1.27    0.25
  16  16   2    1.44    0.32
 -16  16  -2    1.51    0.17
 -16  16  -2    1.62    0.20
  16  16   2    1.98    0.34
 -16  16  -2    1.53    0.18
  16  16   2    1.87    0.55
 -16 -16   2    1.56    0.35
  16  16  -4    6.11    0.49
 -16 -16  -4    8.60    0.68
 -16 -16  -4    7.57    0.69
  16  16  -4    8.53    0.58
  16  16  -4    8.80    0.89
 -16  16   4    7.03    0.44
 -16  16   4    7.60    0.46
 -16  16  -4    7.98    0.41
  16  16   4    8.60    0.51
 -16  16  -4    7.80    0.39
 -16 -16   4    7.41    0.65
 -16  16  -4    8.08    0.44
  16 -16  -4    7.22    0.42
 -16  16  -4    8.58    0.43
  16  16   4    7.70    0.62
  16  16   4    7.18    0.82
 -18  16   0   50.93    1.51
  18  16   0   57.14    2.24
  18  16   0   53.53    1.75
 -18  16   0   50.47    1.58
 -18  16   0   52.51    1.50
 -18  16   0   51.05    1.46
  18  16   0   51.12    2.01
 -18  16   0   50.33    1.45
 -18  16   2   22.29    0.77
  18  16  -2   22.67    0.95
  18  16  -2   21.13    1.26
  18  16  -2   22.75    1.37
 -18 -16  -2   23.49    1.18
 -18  16   2   21.84    0.74
 -18  16   2   21.33    0.80
 -18 -16   2   23.07    1.65
  18  16   2   23.20    1.36
 -18  16  -2   20.43    0.89
 -18  16  -2   22.65    0.67
  18  16   2   20.40    0.99
  18  16   2   22.74    1.09
   1  17  -1   29.50    1.18
  -1 -17  -1   29.96    1.09
  -1  17   1   31.92    1.12
   1  17  -1   30.33    1.18
  -1 -17  -1   27.69    1.15
   1  17  -1   32.74    1.14
   1  17  -1   30.20    1.15
   1  17  -1   30.10    1.14
  -1  17   1   29.83    1.07
  -1 -17  -1   29.51    1.17
   1 -17   1   31.17    1.16
  -1  17   1   30.39    1.12
   1 -17   1   31.18    1.10
  -1 -17   1   33.33    1.14
  -1  17  -1   30.93    1.11
  -1  17  -1   30.87    1.14
  -1  17  -1   29.15    1.17
   1  17   1   31.27    1.10
  -1 -17   1   29.69    1.16
  -1  17  -1   31.45    1.19
   1 -17  -1   31.02    1.07
  -1  17  -1   29.14    1.13
   1  17   1   31.98    1.24
   1  17   1   31.40    1.14
   1 -17  -1   30.25    1.17
   1 -17  -1   29.42    1.15
  -1 -17  -3   45.57    1.59
  -1 -17  -3   46.42    1.49
  -1  17   3   46.17    1.53
   1  17  -3   44.65    1.58
   1  17  -3   45.88    1.59
  -1  17   3   44.11    1.51
   1  17  -3   44.03    1.57
   1  17  -3   43.52    1.55
  -1 -17  -3   44.98    1.59
   1  17  -3   44.19    1.58
  -1  17   3   46.72    1.45
   1 -17  -3   43.67    1.57
  -1  17  -3   45.73    1.59
  -1  17  -3   44.21    1.57
   1  17   3   45.38    1.52
   1 -17  -3   45.72    1.58
  -1  17  -3   46.65    1.59
   1  17   3   46.02    1.52
  -1  17  -3   44.51    1.55
   1  17   3   44.60    1.48
   1 -17  -3   46.05    1.45
  -1  17  -3   44.07    1.56
   1  17  -5   22.56    0.99
   1  17  -5   21.49    0.97
  -1  17   5   22.35    0.92
  -1 -17  -5   21.58    0.88
  -1 -17  -5   22.15    1.00
   1  17  -5   22.09    1.03
  -1  17   5   21.82    0.89
  -1 -17  -5   20.78    0.99
  -1  17   5   19.83    1.12
  -1  17  -5   21.97    1.01
   1  17   5   22.14    0.85
  -1  17  -5   21.93    0.97
   1 -17  -5   22.33    1.00
   1 -17  -5   23.94    1.02
   1  17   5   20.25    0.91
   1  17   5   21.18    0.92
  -1  17  -5   21.98    1.03
   1 -17  -5   21.10    0.83
  -1  17  -5   21.99    0.98
  -1 -17  -7    5.92    0.46
   1  17  -7    4.82    0.58
   1  17  -7    5.88    0.56
  -1  17   7    5.30    0.57
  -1 -17  -7    5.55    0.59
  -1 -17  -7    6.00    0.59
   1  17  -7    5.48    0.54
   1 -17  -7    6.52    0.44
   1 -17  -7    6.11    0.62
  -1  17  -7    6.05    0.57
   1 -17  -7    6.08    0.56
   1  17   7    5.45    0.52
  -1  17  -7    5.67    0.53
   3  17  -1  130.21    3.75
  -3  17   1  126.59    3.59
   3  17  -1  129.28    3.75
  -3 -17  -1  126.20    3.74
   3 -17   1  130.16    3.69
   3  17  -1  125.82    3.70
  -3  17   1  128.10    3.65
   3  17  -1  124.86    3.69
  -3 -17  -1  129.45    3.68
   3  17  -1  123.58    3.70
  -3  17   1  127.83    3.65
  -3 -17  -1  124.99    3.72
   3  17   1  125.81    3.66
   3 -17  -1  129.26    3.71
  -3  17  -1  128.11    3.67
   3 -17  -1  126.41    3.58
  -3  17  -1  129.37    3.64
   3  17   1  126.18    3.68
  -3  17  -1  122.57    3.70
  -3  17  -1  125.90    3.71
   3  17   1  129.49    3.68
  -3  17  -1  130.45    3.69
   3 -17  -1  126.04    3.68
  -3 -17   1  128.24    3.69
  -3 -17   1  127.29    3.73
   3  17  -3   32.64    1.28
  -3 -17  -3   32.81    1.29
  -3  17   3   36.33    1.22
   3  17  -3   32.43    1.54
   3  17  -3   34.16    1.30
  -3  17   3   34.66    1.11
  -3 -17  -3   34.12    1.22
   3  17  -3   34.30    1.29
  -3  17   3   37.34    1.23
  -3 -17  -3   32.63    1.28
   3  17  -3   32.18    1.29
   3  17   3   33.73    1.22
  -3 -17   3   34.04    1.26
   3  17   3   36.53    1.22
   3 -17  -3   32.47    1.24
  -3  17  -3   31.28    1.24
  -3  17  -3   33.18    1.26
  -3  17  -3   32.21    1.24
   3  17   3   35.63    1.23
   3 -17  -3   32.01    1.10
  -3  17  -3   33.77    1.26
  -3  17  -3   33.67    1.24
   3 -17  -3   32.99    1.26
  -3  17   5   61.01    1.96
   3  17  -5   61.63    2.05
  -3  17   5   64.08    1.98
  -3 -17  -5   62.27    1.98
  -3 -17  -5   59.71    2.06
  -3  17   5   64.74    2.01
   3  17  -5   61.15    2.10
   3  17  -5   59.22    2.03
   3  17  -5   60.35    2.10
  -3 -17  -5   59.70    2.15
  -3  17  -5   61.27    2.02
   3  17   5   65.21    1.86
   3 -17  -5   61.39    1.83
  -3 -17   5   62.65    2.24
   3 -17  -5   60.21    2.03
   3  17   5   65.89    2.03
  -3  17  -5   54.44    2.01
  -3  17  -5   61.19    2.08
   3 -17  -5   61.66    2.06
  -3  17  -5   59.76    2.07
   3  17   5   63.46    1.99
  -3 -17  -7   32.36    1.37
   3  17  -7   32.46    1.32
  -3  17   7   33.82    1.27
   3  17  -7   31.66    1.25
  -3 -17  -7   34.52    1.38
   3  17  -7   33.02    1.33
  -3 -17  -7   33.70    1.38
   3  17  -7   32.57    1.42
  -3  17   7   32.77    1.18
  -3  17  -7   33.75    1.31
  -3  17  -7   34.13    1.40
   3 -17  -7   32.95    1.09
  -3  17  -7   32.56    1.29
   3 -17  -7   32.86    1.36
   3 -17  -7   31.12    1.32
   5  17  -1  103.19    2.96
  -5 -17  -1   97.29    2.89
   5  17  -1   97.34    2.94
   5  17  -1   97.27    2.91
  -5  17   1   93.21    2.74
  -5  17   1   95.63    2.92
   5  17  -1   95.59    2.90
   5  17  -1   94.98    2.89
  -5 -17  -1   93.94    2.93
  -5 -17  -1   99.51    2.94
  -5  17   1   93.86    2.82
   5 -17  -1  100.36    2.87
  -5 -17   1   89.08    2.87
   5 -17  -1  100.09    2.88
  -5  17  -1   95.45    2.81
   5  17   1   90.50    2.85
   5  17   1   93.19    2.87
  -5 -17   1   95.76    2.93
  -5  17  -1   97.69    2.85
   5  17   1   95.65    2.95
   5  17   1   92.48    2.86
  -5  17  -1   98.25    2.85
  -5  17  -1   98.32    2.90
  -5  17  -1   97.95    2.89
   5  17  -3   91.26    2.84
  -5  17   3   92.72    2.73
   5  17  -3   93.64    2.85
  -5  17   3   92.71    2.59
  -5  17   3   93.23    2.74
  -5 -17  -3   91.15    2.85
  -5 -17  -3   91.81    2.79
   5  17  -3   92.04    2.85
  -5 -17  -3   92.86    2.86
   5  17  -3   94.34    2.85
   5 -17  -3   92.11    2.79
  -5  17  -3   89.75    2.78
   5  17   3   89.89    2.77
  -5  17  -3   93.25    2.80
   5  17   3   91.15    2.79
   5 -17  -3   92.46    2.80
  -5  17  -3   93.10    2.79
   5 -17  -3   89.09    2.58
  -5 -17   3   89.89    2.81
  -5  17  -3   91.99    2.78
  -5  17  -3   97.09    2.81
   5  17   3   92.75    2.77
   5  17  -5   23.50    1.33
  -5  17   5   25.59    1.00
  -5 -17  -5   25.49    1.12
  -5  17   5   25.20    1.00
  -5 -17  -5   26.22    1.12
   5  17  -5   24.77    1.07
   5  17  -5   25.34    1.24
  -5 -17  -5   24.24    1.03
  -5  17   5   25.44    1.07
  -5  17  -5   25.22    1.04
   5  17   5   24.21    1.01
   5 -17  -5   24.65    1.07
  -5  17  -5   25.34    1.09
   5 -17  -5   25.01    1.06
  -5  17  -5   24.86    1.09
  -5  17  -5   25.95    1.06
   5 -17  -5   25.12    0.79
  -5 -17  -7   27.30    1.25
   5  17  -7   28.47    1.20
  -5 -17  -7   26.54    1.23
  -5  17   7   26.55    1.09
  -5  17   7   26.42    1.11
  -5 -17  -7   26.34    1.13
   5 -17  -7   26.54    0.81
  -5  17  -7   27.90    1.15
  -5  17  -7   27.86    1.26
  -5  17  -7   27.80    1.15
   5 -17  -7   26.17    1.18
   5 -17  -7   27.90    1.23
  -5  17  -7   27.95    1.22
  -7  17   1   99.82    2.81
   7  17  -1   95.99    2.98
  -7 -17  -1   99.06    3.01
   7  17  -1   89.60    3.42
  -7  17   1   96.31    2.89
   7  17  -1  106.30    3.06
  -7 -17  -1  102.95    3.05
  -7  17   1   97.08    2.89
   7  17  -1   99.49    3.03
  -7 -17  -1  102.46    3.05
  -7  17  -1   99.92    2.92
   7  17   1  102.22    3.06
   7  17   1   95.30    3.38
   7 -17  -1   99.82    2.93
  -7  17  -1  101.61    2.97
  -7 -17   1   97.38    3.00
   7 -17  -1  104.43    2.95
   7  17   1   98.25    3.05
   7  17   1   96.20    2.95
  -7 -17   1   94.15    3.01
  -7  17  -1  101.55    2.89
  -7  17  -1   99.28    2.97
  -7  17  -1  103.29    2.93
  -7  17   3   13.10    0.77
   7  17  -3   12.19    0.73
   7  17  -3   11.79    0.71
  -7 -17  -3   11.47    0.74
  -7  17   3   13.64    0.63
   7  17  -3   11.63    0.70
  -7 -17  -3   11.57    0.68
   7  17  -3   12.25    0.70
  -7  17   3   13.77    0.63
   7  17  -3   11.94    0.71
  -7  17  -3   12.12    0.66
  -7  17  -3   11.65    0.65
   7 -17  -3   11.30    0.65
  -7  17  -3   11.66    0.64
   7  17   3   13.16    0.69
   7 -17  -3   11.78    0.66
   7  17   3   13.36    0.67
  -7  17  -3   11.08    0.63
  -7 -17   3   14.53    0.81
   7  17   3   12.01    0.96
  -7  17   5   23.94    1.07
  -7 -17  -5   23.92    1.09
   7  17  -5   26.39    1.56
  -7 -17  -5   23.62    1.04
  -7  17   5   24.16    0.95
  -7 -17  -5   23.37    1.07
  -7  17   5   24.83    0.96
   7  17  -5   22.19    1.04
   7  17  -5   21.78    1.08
  -7  17  -5   22.91    0.97
  -7  17  -5   22.71    1.03
  -7  17  -5   24.15    1.04
  -7  17  -5   22.82    0.97
   7 -17  -5   24.11    1.03
   7 -17  -5   22.27    1.00
   7  17  -7   49.87    1.76
   7  17  -7   48.74    1.77
  -7  17   7   47.09    1.66
  -7  17   7   46.28    1.72
  -7 -17  -7   50.00    1.84
   7  17  -7   45.53    1.72
  -7 -17  -7   46.44    1.79
  -7 -17  -7   47.06    1.74
  -7  17  -7   47.84    1.69
   7 -17  -7   51.26    1.95
  -7  17  -7   47.29    1.79
  -7  17  -7   46.57    1.79
  -7  17  -7   47.71    1.68
   7 -17  -7   49.16    1.77
   9  17  -1  127.81    3.74
   9  17  -1  122.92    3.67
  -9  17   1  127.00    3.57
  -9  17   1  126.66    3.47
   9  17  -1  125.80    3.72
  -9  17   1  123.13    3.56
   9  17  -1  121.68    3.68
   9  17  -1  130.72    3.74
  -9 -17  -1  124.46    3.73
  -9 -17  -1  117.61    4.20
   9 -17  -1  123.55    3.59
  -9  17  -1  126.14    3.58
   9  17   1  128.27    3.75
  -9  17  -1  125.28    3.63
  -9 -17   1  118.69    4.12
   9  17   1  126.03    3.65
   9  17   1  126.91    3.73
  -9  17  -1  126.28    3.58
  -9  17  -1  125.74    3.56
   9  17   1  128.81    3.67
  -9  17   3   27.84    1.05
   9  17  -3   28.37    1.17
  -9 -17  -3   28.27    1.20
   9  17  -3   31.23    1.20
  -9  17   3   29.47    1.28
  -9  17   3   28.21    1.04
  -9 -17  -3   29.83    1.20
   9  17  -3   28.26    1.18
   9 -17  -3   29.25    1.10
  -9 -17   3   28.05    1.17
  -9  17  -3   28.41    1.10
  -9  17  -3   28.05    1.09
  -9  17  -3   29.19    1.09
  -9  17  -3   27.94    1.08
  -9  17  -3   28.33    1.08
  -9 -17  -5   16.09    0.89
   9  17  -5   17.98    1.01
  -9  17   5   17.94    0.79
  -9  17   5   18.85    0.97
   9  17  -5   16.72    0.88
  -9 -17  -5   16.78    0.91
  -9 -17  -5   17.48    0.94
  -9  17   5   18.91    0.80
   9 -17  -5   17.71    0.85
   9  17   5   18.25    0.56
   9 -17  -5   17.57    0.85
  -9  17  -5   17.19    0.85
  -9  17  -5   17.26    0.95
  -9  17  -5   17.20    0.80
  -9  17  -5   17.36    0.81
  -9 -17  -7   19.39    1.02
  -9  17   7   20.78    1.01
   9  17  -7   17.65    0.92
  -9  17   7   17.08    1.21
  -9 -17  -7   15.68    1.06
  -9 -17  -7   19.03    0.99
   9  17  -7   17.68    0.93
   9  17  -7   17.99    0.99
  -9  17   7   15.91    0.93
   9 -17  -7   18.44    0.93
  -9  17  -7   17.24    0.93
   9 -17  -7   18.68    0.93
  -9  17  -7   18.34    0.97
 -11 -17  -1   26.06    1.13
 -11  17   1   24.93    0.93
 -11  17   1   24.07    0.92
 -11  17   1   24.28    0.82
  11  17  -1   26.91    1.09
 -11  17   1   24.75    1.23
  11  17  -1   27.71    1.11
 -11 -17  -1   27.09    1.12
 -11 -17  -1   26.11    1.12
  11  17   1   25.19    1.10
 -11  17  -1   27.94    1.01
  11  17   1   24.55    1.10
 -11 -17   1   24.07    1.10
  11 -17  -1   26.05    0.94
 -11  17  -1   25.59    0.94
 -11  17  -1   25.98    0.94
 -11  17  -1   26.26    0.95
 -11  17  -1   27.20    1.01
  11  17  -3   38.15    1.41
  11  17  -3   36.34    1.61
 -11 -17  -3   37.38    1.44
  11  17  -3   40.48    1.43
 -11  17   3   37.86    1.26
 -11  17   3   37.55    1.26
 -11 -17  -3   35.69    1.44
 -11  17   3   37.53    1.55
 -11 -17  -3   37.28    1.45
  11 -17  -3   37.82    1.31
  11 -17  -3   36.97    1.30
 -11  17  -3   40.36    1.31
  11  17   3   37.85    1.46
 -11  17  -3   36.60    1.35
 -11  17  -3   34.65    1.27
 -11  17  -3   36.09    1.28
 -11 -17   3   35.51    1.42
 -11  17  -3   35.27    1.27
  11  17  -5   14.58    0.95
 -11  17   5   13.62    0.86
 -11  17   5   13.58    0.66
 -11  17   5   13.73    0.67
 -11 -17  -5   11.66    0.81
 -11 -17  -5   13.14    0.82
 -11 -17  -5   13.48    0.84
  11  17  -5   12.55    0.76
 -11  17  -5   12.03    0.69
 -11  17  -5   13.28    0.67
  11 -17  -5   12.81    0.72
  11 -17  -5   13.70    0.72
 -11 -17   5   14.81    0.81
 -11  17  -5   11.67    0.64
 -11  17  -5   12.42    0.69
 -13  17   1   73.58    2.25
 -13 -17  -1   72.20    2.41
 -13 -17  -1   70.00    2.37
  13  17  -1   72.40    2.35
 -13  17   1   73.28    2.02
 -13  17   1   72.45    2.14
  13  17  -1   71.96    2.62
  13  17  -1   70.20    2.33
 -13  17   1   74.84    2.16
 -13  17  -1   72.05    2.21
 -13 -17   1   72.18    2.40
  13  17   1   75.46    2.38
 -13  17  -1   74.99    2.16
 -13  17  -1   70.11    2.14
 -13  17  -1   71.16    2.17
  13  17   1   73.83    2.37
 -13  17  -1   72.76    2.21
  13  17  -3   26.94    1.12
  13  17  -3   27.30    1.39
 -13  17   3   26.59    0.97
 -13 -17  -3   28.31    1.21
 -13 -17  -3   25.88    1.17
 -13 -17  -3   26.29    1.21
 -13  17   3   25.83    0.97
  13  17  -3   26.81    1.13
 -13  17  -3   27.86    0.99
  13 -17  -3   26.77    1.00
  13  17   3   27.40    1.08
 -13 -17   3   27.33    1.19
 -13  17  -3   27.21    0.99
 -13  17  -3   27.20    1.00
 -13  17  -3   26.86    1.08
  13 -17  -3   26.33    0.99
  13  17   3   27.55    1.20
 -13  17  -3   27.23    0.99
 -13 -17  -5   11.37    0.79
 -13 -17  -5   10.44    0.78
  13  17  -5   10.67    0.68
 -13 -17  -5   10.65    0.75
 -13  17   5   10.50    0.60
  13  17  -5   11.37    0.92
 -13  17   5   11.56    0.60
  13 -17  -5    9.87    0.64
 -13  17  -5   11.04    0.62
  13 -17  -5   11.17    0.63
 -13  17  -5   11.68    0.60
 -13 -17   5   11.51    0.75
 -13  17  -5   10.57    0.60
 -13  17  -5   10.27    0.56
  15  17  -1   20.09    0.92
 -15 -17  -1   19.41    1.02
 -15 -17  -1   19.16    0.96
  15  17  -1   20.05    0.93
 -15  17   1   20.25    0.82
  15  17  -1   20.42    1.22
 -15  17  -1   19.18    0.75
 -15  17  -1   19.61    0.73
  15  17   1   19.60    0.94
 -15  17  -1   19.15    0.72
 -15  17  -1   19.44    0.78
 -15  17  -1   19.17    0.78
 -15 -17   1   20.84    1.03
  15  17   1   21.14    1.23
  15  17   1   20.86    0.96
  15  17   1   20.38    1.03
  15  17  -3   11.85    0.70
  15  17  -3   11.72    0.68
 -15  17   3   11.81    0.56
 -15  17   3   11.99    0.55
  15  17  -3   11.26    0.96
 -15 -17  -3   11.99    0.82
 -15 -17  -3   10.50    0.75
 -15 -17  -3   11.30    0.76
  15  17   3   12.25    0.67
  15  17   3   11.90    0.98
  15  17   3   11.78    0.75
  15 -17  -3   11.03    0.69
 -15  17  -3   11.13    0.52
 -15  17  -3   11.57    0.54
 -15  17  -3   11.58    0.56
 -15 -17   3   11.98    0.78
  15  17   3   11.29    0.73
 -15  17  -3   11.59    0.53
 -15 -17  -5    8.69    0.76
 -15 -17   5   10.12    0.79
  17  17  -1    9.16    0.87
 -17 -17  -1   10.63    0.74
 -17  17   1   10.96    0.45
  17  17  -1   10.55    0.64
  17  17  -1   11.24    1.01
  17  17  -1    9.33    0.62
 -17  17   1   11.57    0.56
 -17  17   1   11.64    0.48
 -17  17   1   10.74    0.51
 -17  17  -1   11.11    0.48
 -17  17  -1   11.29    0.46
  17  17   1   11.11    0.78
 -17 -17   1   10.30    0.85
 -17  17  -1   11.19    0.45
 -17  17  -1   10.49    0.42
  17  17   1   10.58    0.68
  17  17   1   12.12    1.02
 -17  17  -1   10.21    0.53
  17  17   1    9.96    0.66
  17  17  -3   19.40    0.92
 -17  17   3   20.38    0.77
 -17 -17  -3   20.33    1.11
 -17 -17  -3   19.77    1.02
  17  17  -3   20.21    1.30
 -17  17  -3   19.61    0.71
 -17  17  -3   20.89    0.76
 -17 -17   3   18.24    1.02
 -17  17  -3   19.49    0.68
  17  17   3   20.13    0.94
 -17  17  -3   19.60    0.68
  17  17   3   18.47    0.96
  17  17   3   21.27    1.31
   0 -18   0    0.26    0.18
   0  18   0    0.13    0.20
   0  18   0   -0.13    0.15
   0  18   0   -0.33    0.17
   0  18   0   -0.05    0.22
   0 -18   0   -0.01    0.21
   0  18  -2  321.74    8.78
   0  18   2  318.27    8.71
   0  18   2  322.85    8.66
   0 -18  -2  320.60    8.65
   0  18   2  313.82    8.70
   0 -18  -2  309.77    8.75
   0  18  -2  320.00    8.76
   0  18  -2  323.45    8.74
   0 -18  -2  326.00    8.79
   0  18  -2  319.21    8.78
   0  18  -2  311.78    8.75
   0  18  -4    0.09    0.25
   0  18  -4   -0.33    0.21
   0  18  -4   -0.13    0.23
   0  18  -4   -0.06    0.23
   0  18  -4   -0.04    0.19
   0  18   4    0.21    0.21
   0  18   4    0.05    0.19
   0 -18  -4    0.04    0.24
   0 -18  -4   -0.01    0.16
   0 -18  -4    0.32    0.27
   0  18   6  159.44    4.53
   0  18  -6  165.51    4.75
   0 -18  -6  165.56    4.81
   0  18   6  158.27    4.67
   0 -18  -6  157.68    4.77
   0  18  -6  163.01    4.84
   0 -18  -6  168.69    4.60
   0  18  -6  163.74    4.75
   0 -18  -8    0.45    0.31
   0  18  -8    0.17    0.27
   0  18  -8   -0.01    0.25
   0 -18  -8    0.28    0.29
   0  18  -8   -0.20    0.35
   0 -18  -8   -0.23    0.15
   0  18  -8    0.15    0.17
  -2  18   0   12.17    0.60
   2 -18   0   11.70    0.58
   2  18   0   11.08    0.63
   2  18   0   12.29    0.64
  -2  18   0   11.14    0.61
   2 -18   0   11.69    0.67
   2  18   0   11.24    0.62
  -2  18   0   10.99    0.68
  -2 -18   0   11.50    0.63
   2  18   0   12.66    0.73
  -2 -18   0   11.76    0.69
  -2  18   0   11.61    0.63
  -2 -18  -2   74.41    2.31
  -2  18   2   71.76    2.24
   2  18  -2   78.12    2.41
  -2 -18  -2   76.97    2.41
  -2  18   2   73.35    2.32
  -2 -18  -2   74.50    2.41
   2  18  -2   77.28    2.42
   2  18  -2   76.52    2.42
  -2  18   2   73.55    2.32
   2  18  -2   77.63    2.40
   2 -18  -2   75.74    2.25
   2 -18  -2   75.12    2.39
   2 -18  -2   77.04    2.39
  -2 -18   2   71.69    2.34
   2  18   2   78.87    2.35
  -2  18  -2   75.21    2.34
   2  18   2   73.11    2.34
  -2  18  -2   76.50    2.37
  -2  18  -2   81.74    2.40
  -2  18  -2   71.94    2.38
  -2  18  -2   79.14    2.41
   2  18   2   75.40    2.32
  -2  18   4   42.39    1.49
   2  18  -4   42.47    1.57
  -2 -18  -4   42.61    1.59
   2  18  -4   45.29    1.61
   2  18  -4   42.68    1.58
  -2 -18  -4   43.09    1.48
   2  18  -4   43.76    2.10
  -2 -18  -4   42.79    1.58
  -2  18   4   45.42    1.51
   2 -18  -4   45.19    1.41
  -2  18  -4   44.51    1.60
   2  18   4   44.76    1.48
   2  18   4   43.55    1.52
  -2  18  -4   42.22    1.55
  -2  18  -4   43.46    1.57
   2 -18  -4   43.90    1.58
  -2  18  -4   45.36    1.60
   2 -18  -4   44.33    1.57
  -2  18  -4   43.80    1.57
   2  18   4   43.04    1.52
  -2 -18  -6   84.98    2.60
   2  18  -6   83.67    2.79
  -2 -18  -6   83.99    2.74
  -2  18   6   85.52    2.62
   2  18  -6   85.28    2.85
  -2  18   6   85.39    2.62
  -2 -18  -6   87.66    2.77
   2  18  -6   85.92    2.70
  -2  18  -6   83.59    2.76
   2  18   6   82.56    2.63
   2 -18  -6   86.47    2.49
   2 -18  -6   81.20    2.70
  -2  18  -6   84.90    2.68
   2  18   6   85.93    2.42
   2 -18  -6   81.79    2.75
  -2  18  -6   87.31    2.69
  -2  18  -6   82.37    2.75
  -2 -18  -8    0.03    0.27
   2  18  -8    0.01    0.18
  -2 -18  -8    0.17    0.29
   2  18  -8    0.31    0.27
   2  18  -8    0.59    0.47
  -2 -18  -8    0.00    0.17
   2 -18  -8    0.12    0.16
   2 -18  -8    0.26    0.29
  -2  18  -8    0.24    0.25
   2 -18  -8    0.44    0.30
  -2  18  -8    0.11    0.16
  -2  18  -8   -0.12    0.23
  -2  18  -8   -0.39    0.32
  -4 -18   0    2.86    0.39
   4  18   0    3.57    0.41
  -4  18   0    4.10    0.41
   4  18   0    3.55    0.42
  -4  18   0    4.15    0.36
  -4  18   0    3.60    0.39
  -4  18   0    4.38    0.47
   4 -18   0    4.26    0.43
   4  18   0    4.04    0.46
  -4 -18   0    3.54    0.43
   4  18   0    3.97    0.44
  -4 -18  -2   59.81    1.90
   4  18  -2   58.84    1.93
   4  18  -2   58.59    1.94
   4  18  -2   60.58    1.97
  -4 -18  -2   59.37    1.96
   4  18  -2   52.72    2.04
  -4  18   2   54.85    1.83
   4  18  -2   57.40    1.94
  -4  18   2   56.66    1.84
  -4 -18  -2   60.30    1.96
   4  18   2   54.49    1.86
   4 -18  -2   58.74    1.90
  -4  18  -2   58.86    1.87
   4  18   2   53.25    1.85
  -4  18  -2   60.08    1.93
  -4  18  -2   59.33    1.89
  -4 -18   2   56.64    1.91
   4 -18  -2   62.00    1.93
  -4  18  -2   60.47    1.91
   4 -18  -2   57.26    1.74
  -4  18  -2   59.55    1.93
   4  18   2   55.31    1.90
  -4 -18  -4   34.85    1.32
  -4 -18  -4   35.44    1.40
   4  18  -4   36.46    1.39
  -4  18   4   35.22    1.29
   4  18  -4   37.32    1.43
   4  18  -4   37.53    1.50
  -4  18   4   38.14    1.31
   4  18  -4   35.60    1.41
  -4 -18  -4   35.58    1.59
  -4  18   4   36.70    1.39
   4  18   4   37.03    1.33
  -4  18  -4   36.73    1.37
   4  18   4   36.58    1.31
  -4  18  -4   36.35    1.35
   4 -18  -4   35.35    1.15
  -4  18  -4   36.36    1.38
   4  18   4   38.40    1.35
   4 -18  -4   35.88    1.37
  -4  18  -4   36.83    1.37
   4 -18  -4   35.91    1.37
  -4  18  -4   36.41    1.38
  -4 -18  -6   57.88    2.04
  -4  18   6   53.88    1.86
  -4  18   6   57.25    1.89
   4  18  -6   59.24    1.98
  -4 -18  -6   54.94    2.52
   4  18  -6   56.56    1.96
   4  18  -6   56.84    2.05
  -4 -18  -6   55.95    1.90
  -4  18   6   55.91    1.88
   4 -18  -6   57.52    1.98
  -4  18  -6   58.58    2.15
   4 -18  -6   56.68    1.98
  -4  18  -6   58.51    1.95
  -4  18  -6   56.39    1.93
  -4  18  -6   55.23    1.99
   4  18  -8    1.31    0.35
  -4 -18  -8    0.95    0.35
  -4 -18  -8    1.30    0.29
  -4  18   8    1.50    0.35
  -4 -18  -8    1.80    0.39
  -4  18  -8    1.09    0.32
   4 -18  -8    1.87    0.38
   4 -18  -8    1.50    0.35
  -6  18   0   22.90    0.88
  -6  18   0   23.79    1.01
  -6 -18   0   24.90    1.03
   6 -18   0   23.89    0.97
  -6  18   0   24.72    0.94
   6  18   0   23.55    0.98
  -6  18   0   23.11    0.95
   6  18   0   22.11    1.03
  -6 -18   0   24.14    1.06
   6  18   0   24.09    1.06
   6  18   0   26.51    1.08
  -6  18   2  140.81    4.11
  -6  18   2  143.51    4.12
  -6  18   2  147.17    4.00
   6  18  -2  146.95    4.24
  -6 -18  -2  148.20    4.21
   6  18  -2  144.18    4.24
  -6 -18  -2  143.50    4.26
   6  18  -2  143.47    4.24
   6  18  -2  148.61    4.24
   6  18  -2  143.03    4.22
  -6 -18  -2  144.48    4.25
   6  18   2  129.63    4.36
  -6  18  -2  144.28    4.19
   6  18   2  142.92    4.16
  -6  18  -2  141.72    4.15
  -6  18  -2  146.09    4.19
  -6 -18   2  151.24    4.37
   6 -18  -2  147.04    4.18
   6 -18  -2  150.26    4.19
  -6  18  -2  146.81    4.14
   6  18   2  145.48    4.18
   6  18  -4    1.32    0.32
   6  18  -4    1.63    0.33
   6  18  -4    1.63    0.34
  -6  18   4    1.23    0.25
  -6 -18  -4    1.79    0.37
  -6 -18  -4    2.10    0.38
  -6  18   4    1.72    0.31
  -6  18   4    2.08    0.37
   6  18   4    1.69    0.29
  -6  18  -4    1.33    0.28
   6 -18  -4    1.75    0.31
  -6  18  -4    1.90    0.32
  -6  18  -4    1.12    0.27
  -6  18  -4    1.50    0.29
  -6 -18   4    1.56    0.31
   6 -18  -4    1.71    0.31
  -6  18  -4    1.23    0.29
  -6 -18  -6   11.39    0.79
  -6  18   6   10.96    0.64
  -6  18   6   12.17    0.72
   6  18  -6   11.56    0.79
   6  18  -6   12.04    0.77
  -6 -18  -6   12.23    0.79
  -6 -18  -6   12.33    0.74
  -6  18   6   11.21    0.65
   6  18  -6   11.62    0.74
   6 -18  -6   11.36    0.73
  -6  18  -6   12.36    0.72
  -6  18  -6   12.29    0.70
  -6  18  -6   12.19    0.75
  -6  18  -6   12.36    0.78
   8  18   0   23.80    1.12
  -8  18   0   25.69    1.05
   8  18   0   25.97    1.13
   8  18   0   25.82    1.05
  -8 -18   0   21.61    1.36
   8 -18   0   27.17    1.00
  -8  18   0   25.76    0.92
   8  18   0   24.76    1.10
  -8  18   0   26.22    0.98
  -8  18   0   26.54    0.98
   8  18   0   25.66    1.08
   8  18  -2   95.47    3.09
   8  18  -2   89.87    2.80
  -8 -18  -2   90.02    2.81
  -8 -18  -2   93.34    2.82
  -8  18   2   89.62    2.66
  -8  18   2   86.95    2.49
   8  18  -2   92.00    2.81
   8  18  -2   89.09    2.77
  -8  18   2   89.36    2.92
  -8 -18  -2   93.75    2.84
  -8 -18   2   85.68    2.77
   8 -18  -2   83.34    2.70
   8  18   2   84.49    2.76
  -8  18  -2   89.37    2.68
  -8  18  -2   90.41    2.83
  -8  18  -2   88.77    2.71
  -8  18  -2   89.73    2.69
   8  18   2   89.08    2.83
  -8  18  -2   89.11    2.85
   8  18   2   86.28    2.71
  -8  18   4    0.19    0.16
  -8 -18  -4    0.07    0.25
  -8  18   4    0.21    0.26
   8  18  -4   -0.04    0.24
  -8 -18  -4    0.20    0.28
  -8  18   4   -0.03    0.16
   8  18  -4    0.07    0.23
  -8 -18  -4    0.21    0.23
   8 -18  -4    0.15    0.22
  -8  18  -4    0.36    0.21
  -8  18  -4    0.07    0.33
  -8  18  -4   -0.01    0.19
   8 -18  -4    0.38    0.23
  -8  18  -4    0.02    0.20
  -8 -18   4    0.12    0.23
  -8  18  -4    0.15    0.20
  -8 -18  -6  105.40    3.33
  -8 -18  -6  111.61    3.42
   8  18  -6  104.09    3.40
   8  18  -6  108.10    3.33
  -8 -18  -6  105.40    3.38
   8  18  -6  107.44    3.32
  -8  18   6  105.91    3.21
  -8  18   6  105.72    3.21
  -8  18   6  111.44    3.91
  -8  18  -6  109.36    3.34
   8 -18  -6  105.99    3.30
  -8  18  -6  110.28    3.35
   8 -18  -6  108.42    3.32
  -8  18  -6  108.55    3.25
  -8  18  -6  105.07    3.23
 -10  18   0    1.72    0.29
  10  18   0    2.01    0.35
 -10 -18   0    1.76    0.34
  10  18   0    1.61    0.35
 -10  18   0    1.66    0.24
  10  18   0    2.11    0.48
 -10 -18   0    1.67    0.33
 -10  18   0    1.48    0.23
 -10  18   0    1.73    0.23
 -10 -18  -2   86.23    2.81
 -10  18   2   90.75    2.98
 -10 -18  -2   86.12    2.81
  10  18  -2   87.62    2.78
  10  18  -2   90.16    2.80
 -10  18   2   89.80    2.43
 -10  18   2   87.45    2.63
 -10  18   2   86.89    2.63
 -10 -18  -2   88.18    2.82
 -10  18  -2   92.98    2.68
  10 -18  -2   91.01    2.67
 -10  18  -2   90.76    2.70
  10  18   2   88.05    2.83
 -10  18  -2   87.64    2.67
 -10 -18   2   91.29    2.82
  10 -18  -2   89.58    2.68
 -10  18  -2   88.82    2.66
 -10  18  -2   89.55    2.70
  10  18  -4    3.33    0.56
 -10 -18  -4    2.25    0.37
  10  18  -4    2.53    0.39
 -10  18   4    3.27    0.49
 -10 -18  -4    3.15    0.46
 -10 -18  -4    2.42    0.40
 -10  18   4    3.10    0.36
 -10  18   4    3.08    0.35
  10  18  -4    3.15    0.41
 -10  18  -4    2.74    0.34
 -10  18  -4    3.08    0.36
  10  18   4    2.84    0.32
 -10 -18   4    2.75    0.40
 -10  18  -4    3.54    0.40
 -10  18  -4    3.13    0.38
  10 -18  -4    2.96    0.35
 -10 -18  -6   16.89    0.94
  10  18  -6   18.63    0.91
 -10 -18  -6   18.47    1.01
  10  18  -6   17.46    1.03
 -10  18   6   16.89    0.82
  10  18  -6   17.66    0.93
  10 -18  -6   17.47    0.89
 -10  18  -6   15.55    0.85
 -10  18  -6   17.65    0.83
 -10  18  -6   15.82    1.08
  10 -18  -6   17.25    0.88
  12  18   0    6.46    0.60
 -12 -18   0    7.44    0.61
 -12  18   0    7.62    0.42
  12  18   0    7.38    0.61
 -12  18   0    7.58    0.44
 -12  18   0    7.63    0.51
 -12  18   0    7.47    0.45
 -12 -18   0    6.40    0.60
 -12  18   0    7.38    0.51
 -12 -18  -2   44.00    1.67
 -12  18   2   43.06    1.43
  12  18  -2   45.45    1.61
 -12 -18  -2   43.40    1.64
 -12  18   2   41.41    1.41
  12  18  -2   44.72    1.61
 -12 -18  -2   44.78    1.66
 -12  18  -2   44.37    1.47
 -12  18  -2   43.64    1.44
 -12 -18   2   41.03    1.62
  12 -18  -2   44.76    1.46
 -12  18  -2   44.76    1.49
  12  18   2   43.75    1.64
  12  18   2   42.98    1.62
 -12  18  -2   45.53    1.45
 -12  18  -2   43.68    1.48
  12  18  -4    3.77    0.45
 -12  18   4    4.77    0.41
  12  18  -4    4.32    0.63
 -12 -18  -4    5.59    0.61
 -12 -18  -4    5.44    0.57
 -12  18   4    5.51    0.43
  12  18  -4    5.37    0.52
[truncated: 10,555,925 more chars]
